# Supplementary material for: Runx1 Loss Minimally Impacts Long-Term Hematopoietic Stem Cells
Source: PLoS One. 2011 Dec 1;6(12):e28430. doi: 10.1371/journal.pone.0028430 (PMC3228772; doi:10.1371/journal.pone.0028430)
Supplement: Table S3 — Gene expression changes in LSKF+ cells. Listed are changes >1.5 fold, with a significance threshold of 0.005. The data correspond to 2048 probesets and 1789 unique genes. (XLS) [file pone.0028430.s003.xls]

## Sheet: LSKF+
Gene symbol	Gene Name	Fold-change	Probe set		Runx1-deficient LSK Flt3+ cells
Slc15a2	solute carrier family 15 (H+/peptide transporter), member 2	-30.983	1417600_at		Significance threshold was 0.005 Fold change >1.5
Tia1	cytotoxic granule-associated RNA binding protein 1	-11.3678	1431708_a_at		2048 Probesets
Ndn	necdin	-11.1894	1455792_x_at		1789 unique genes
Bex1	brain expressed gene 1	-11.0391	1448595_a_at
Il18r1	interleukin 18 receptor 1	-9.15323	1421628_at
Ndn	necdin	-7.83461	1435383_x_at
Sox6	SRY-box containing gene 6	-7.02915	1447655_x_at
Fkbp9	FK506 binding protein 9	-6.76428	1437687_x_at
Ndn	necdin	-6.60196	1435382_at
2310010M24Rik	RIKEN cDNA 2310010M24 gene	-6.59468	1429274_at
Fgd5	FYVE, RhoGEF and PH domain containing 5	-6.15576	1460578_at
Mpzl1	myelin protein zero-like 1	-6.08805	1428167_a_at
Klhl4	kelch-like 4 (Drosophila)	-5.91248	1439078_at
Alcam	activated leukocyte cell adhesion molecule	-5.87823	1437466_at
Ldhb	lactate dehydrogenase B	-5.76719	1434499_a_at
Speg	SPEG complex locus	-5.52647	1448664_a_at
Prdm16	PR domain containing 16	-5.37186	1440870_at
Il17re	interleukin 17 receptor E	-5.25614	1426566_s_at
Cdcp1	CUB domain containing protein 1	-5.09376	1427095_at
Vldlr	very low density lipoprotein receptor	-5.0696	1434465_x_at
Irf6	interferon regulatory factor 6	-5.04215	1418301_at
Zfp612	zinc finger protein 612	-4.91942	1427104_at
Rhobtb3	Rho-related BTB domain containing 3	-4.80665	1433647_s_at
LOC100048050	similar to calcium-independent alpha-latrotoxin receptor homolog 2	-4.80568	1434112_at
Cadps2	Ca2+-dependent activator protein for secretion 2	-4.71118	1451499_at
Mpl	myeloproliferative leukemia virus oncogene	-4.6564	1421461_at
Fgf3	fibroblast growth factor 3	-4.59453	1441914_x_at
Vldlr	very low density lipoprotein receptor	-4.5561	1435893_at
Cd200	Cd200 antigen	-4.47395	1448788_at
Fhl1	four and a half LIM domains 1	-4.46631	1417872_at
Dsg2	desmoglein 2	-4.4341	1449740_s_at
Eps8l1	EPS8-like 1	-4.4207	1431821_a_at
Maf	avian musculoaponeurotic fibrosarcoma (v-maf) AS42 oncogene homolog	-4.37915	1447849_s_at
Six6os1	Six6 opposite strand transcript 1	-4.35059	1431393_at
Fscn1	fascin homolog 1, actin bundling protein (Strongylocentrotus purpuratus)	-4.29091	1416514_a_at
Sulf2	sulfatase 2	-4.26561	1447602_x_at
Flywch2	FLYWCH family member 2	-4.25749	1438982_s_at
Rpgrip1	retinitis pigmentosa GTPase regulator interacting protein 1	-4.24529	1454231_a_at
Mmrn1	multimerin 1	-4.08774	1437260_at
ENSMUSG00000068790	predicted gene, ENSMUSG00000068790	-4.07466	1452731_x_at
Als2	amyotrophic lateral sclerosis 2 (juvenile) homolog (human)	-4.05503	1417783_at
Gcet2	germinal center expressed transcript 2	-4.00563	1442582_at
Rnase4	ribonuclease, RNase A family 4	-4.00501	1438936_s_at
Leprel2	leprecan-like 2	-3.9786	1449531_at
Ndn	necdin	-3.93556	1437853_x_at
Wdr40b	WD repeat domain 40B	-3.89324	1434170_at
Gcet2	germinal center expressed transcript 2	-3.88301	1420544_at
2310050P20Rik	RIKEN cDNA 2310050P20 gene	-3.85734	1453841_at
Sox6	SRY-box containing gene 6	-3.8344	1427677_a_at
Pglyrp2	peptidoglycan recognition protein 2	-3.82803	1420515_a_at
Tmem191c	transmembrane protein 191C	-3.79393	1420191_s_at
Pdzk1ip1	PDZK1 interacting protein 1	-3.78628	1455477_s_at
ENSMUSG00000068790	predicted gene, ENSMUSG00000068790	-3.76384	1428301_at
Tmem191c	transmembrane protein 191C	-3.76311	1420192_at
Sox6	SRY-box containing gene 6	-3.72166	1434918_at
Scin	scinderin	-3.71491	1450276_a_at
Il17re	interleukin 17 receptor E	-3.68788	1439357_at
Supt7l	suppressor of Ty 7 (S. cerevisiae)-like	-3.68628	1433374_at
Cd72	CD72 antigen	-3.64832	1426112_a_at
Zfp532	zinc finger protein 532	-3.62311	1435669_at
Ldhb	lactate dehydrogenase B	-3.58593	1448237_x_at
8430419K02Rik	RIKEN cDNA 8430419K02 gene	-3.57734	1460515_at
EG434228	predicted gene, EG434228	-3.54845	1446893_at
Sbk1	SH3-binding kinase 1	-3.54707	1451190_a_at
Clnk	cytokine-dependent hematopoietic cell linker	-3.5276	1420463_at
Cap1	CAP, adenylate cyclase-associated protein 1 (yeast)	-3.47434	1417461_at
Mpp4	membrane protein, palmitoylated 4 (MAGUK p55 subfamily member 4)	-3.47383	1460368_at
Slc18a2	solute carrier family 18 (vesicular monoamine), member 2	-3.46919	1437079_at
B3galt6	UDP-Gal:betaGal beta 1,3-galactosyltransferase, polypeptide 6	-3.45532	1435252_at
Inadl	InaD-like (Drosophila)	-3.38787	1418983_at
Cc2d2a	coiled-coil and C2 domain containing 2A	-3.38602	1436426_at
Ptprf	protein tyrosine phosphatase, receptor type, F	-3.37033	1420843_at
Prkg1	protein kinase, cGMP-dependent, type I	-3.36872	1444232_at
Msi2	Musashi homolog 2 (Drosophila)	-3.3327	1435521_at
Dsg2	desmoglein 2	-3.3215	1439476_at
Il18rap	interleukin 18 receptor accessory protein	-3.31369	1456545_at
Evi1	ecotropic viral integration site 1	-3.30731	1438325_at
9030619P08Rik	RIKEN cDNA 9030619P08 gene	-3.29839	1443889_at
1500009L16Rik	RIKEN cDNA 1500009L16 gene	-3.29556	1452840_at
Rpgrip1	retinitis pigmentosa GTPase regulator interacting protein 1	-3.28556	1421144_at
Ffar2	free fatty acid receptor 2	-3.26949	1425216_at
100042603	predicted gene, 100042603	-3.25345	1459561_at
Zfp618	zinc fingerprotein 618	-3.19766	1455591_at
Spry2	sprouty homolog 2 (Drosophila)	-3.1881	1436584_at
EG331392	predicted gene, EG331392	-3.18028	1445504_at
Zfp69	zinc finger protein 69	-3.17202	1458274_at
Cldn12	claudin 12	-3.16709	1433781_a_at
Il1r1	interleukin 1 receptor, type I	-3.16397	1448950_at
4930519L02Rik	RIKEN cDNA 4930519L02 gene	-3.11637	1454269_s_at
Osbpl3	oxysterol binding protein-like 3	-3.11307	1438724_at
Ppargc1a	peroxisome proliferative activated receptor, gamma, coactivator 1 alpha	-3.11094	1460336_at
Tert	telomerase reverse transcriptase	-3.096	1456941_at
Lck	lymphocyte protein tyrosine kinase	-3.0847	1439145_at
D630039A03Rik	RIKEN cDNA D630039A03 gene	-3.0799	1437085_at
Ppic	peptidylprolyl isomerase C	-3.06167	1416498_at
Vldlr	very low density lipoprotein receptor	-3.0477	1438258_at
Ldhb	lactate dehydrogenase B	-3.04399	1455235_x_at
Rab37	RAB37, member of RAS oncogene family	-3.02876	1433947_at
Vldlr	very low density lipoprotein receptor	-3.02234	1442169_at
Vldlr	very low density lipoprotein receptor	-3.00331	1417900_a_at
Inadl	InaD-like (Drosophila)	-2.99534	1418984_at
Khdrbs3	KH domain containing, RNA binding, signal transduction associated 3	-2.98841	1453317_a_at
Tmem191c	transmembrane protein 191C	-2.96973	1449770_x_at
Tpm2	tropomyosin 2, beta	-2.94406	1419738_a_at
Crispld1	cysteine-rich secretory protein LCCL domain containing 1	-2.92993	1423352_at
2310026E23Rik	RIKEN cDNA 2310026E23 gene	-2.91829	1435351_at
Csgalnact1	chondroitin sulfate N-acetylgalactosaminyltransferase 1	-2.91017	1452366_at
Pcbp2	poly(rC) binding protein 2	-2.89958	1438908_at
Lck	lymphocyte protein tyrosine kinase	-2.89114	1425396_a_at
Nov	nephroblastoma overexpressed gene	-2.88746	1426852_x_at
Alcam	activated leukocyte cell adhesion molecule	-2.87573	1437467_at
Gucy1a3	guanylate cyclase 1, soluble, alpha 3	-2.87096	1434141_at
9030425L15Rik	RIKEN cDNA 9030425L15 gene	-2.86372	1429977_at
Chrnb1	cholinergic receptor, nicotinic, beta polypeptide 1 (muscle)	-2.85315	1420682_at
AW493563	expressed sequence AW493563	-2.83372	1441751_at
LOC100047360	similar to sex comb on midleg-like 2 (Drosophila)	-2.82163	1456984_at
Lats1	large tumor suppressor	-2.78059	1427679_at
Rreb1	ras responsive element binding protein 1	-2.77321	1438216_at
A930005H10Rik	RIKEN cDNA A930005H10 gene	-2.77101	1460135_at
Bgn	biglycan	-2.76036	1448323_a_at
100042016	predicted gene, 100042016	-2.7141	1441231_at
Angpt1	angiopoietin 1	-2.71211	1439066_at
Nfatc2	nuclear factor of activated T-cells, cytoplasmic, calcineurin-dependent 2	-2.695	1439205_at
Caps2	calcyphosphine 2	-2.66937	1441845_at
9630013D21Rik	RIKEN cDNA 9630013D21 gene	-2.65559	1441241_at
D330040H18Rik	RIKEN cDNA D330040H18 gene	-2.65492	1444432_at
Alcam	activated leukocyte cell adhesion molecule	-2.63054	1426301_at
Itih5	inter-alpha (globulin) inhibitor H5	-2.62448	1429159_at
LOC100048050	similar to calcium-independent alpha-latrotoxin receptor homolog 2	-2.62271	1434111_at
Nope	neighbor of Punc E11	-2.62019	1416473_a_at
Phldb2	pleckstrin homology-like domain, family B, member 2	-2.61403	1454862_at
6720401G13Rik	RIKEN cDNA 6720401G13 gene	-2.61124	1438916_x_at
Cd244	CD244 natural killer cell receptor 2B4	-2.60626	1449991_at
Mpzl1	myelin protein zero-like 1	-2.59954	1428168_at
A330075M08Rik	RIKEN cDNA A330075M08 gene	-2.59915	1446797_at
Arhgap29	Rho GTPase activating protein 29	-2.59895	1454745_at
Eif1ay	eukaryotic translation initiation factor 1A, Y-linked	-2.59012	1437071_at
Casp4	caspase 4, apoptosis-related cysteine peptidase	-2.58785	1449591_at
Trim47	tripartite motif-containing 47	-2.58526	1426784_at
Zfp51	zinc finger protein 51	-2.57613	1424706_at
Mcm5	minichromosome maintenance deficient 5, cell division cycle 46 (S. cerevisiae)	-2.57224	1459658_at
Dnase2a	deoxyribonuclease II alpha	-2.56718	1448986_x_at
Irak3	interleukin-1 receptor-associated kinase 3	-2.55948	1435040_at
Bbs1	Bardet-Biedl syndrome 1 (human)	-2.54616	1437310_at
A830059I20Rik	RIKEN cDNA A830059I20 gene	-2.54339	1442800_x_at
Procr	protein C receptor, endothelial	-2.53177	1420664_s_at
Cabc1	chaperone, ABC1 activity of bc1 complex like (S. pombe)	-2.52969	1417067_s_at
Clcf1	cardiotrophin-like cytokine factor 1	-2.52655	1437270_a_at
Ptpdc1	protein tyrosine phosphatase domain containing 1	-2.52467	1437613_s_at
Mapk1ip1l	mitogen-activated protein kinase 1 interacting protein 1-like	-2.51882	1429784_at
Brd8	bromodomain containing 8	-2.51039	1456351_at
Arrdc4	arrestin domain containing 4	-2.50558	1426818_at
Ddb2	damage specific DNA binding protein 2	-2.49991	1436680_s_at
Ttc39b	tetratricopeptide repeat domain 39B	-2.49107	1452008_at
Apob	apolipoprotein B	-2.4909	1455593_at
Ptpn21	protein tyrosine phosphatase, non-receptor type 21	-2.48625	1419054_a_at
Meis1	Meis homeobox 1	-2.48587	1443260_at
2010001J22Rik	RIKEN cDNA 2010001J22 gene	-2.48379	1443671_x_at
Marveld2	MARVEL (membrane-associating) domain containing 2	-2.47424	1426914_at
Cd96	CD96 antigen	-2.47171	1419226_at
Tpm2	tropomyosin 2, beta	-2.46805	1425028_a_at
Ak3l1	adenylate kinase 3-like 1	-2.46708	1450387_s_at
Csgalnact1	chondroitin sulfate N-acetylgalactosaminyltransferase 1	-2.46227	1452365_at
Serpinb1a	serine (or cysteine) peptidase inhibitor, clade B, member 1a	-2.46008	1448301_s_at
B3gnt5	UDP-GlcNAc:betaGal beta-1,3-N-acetylglucosaminyltransferase 5	-2.45778	1420994_at
Car3	carbonic anhydrase 3	-2.45662	1449434_at
Sfi1	Sfi1 homolog, spindle assembly associated (yeast)	-2.45121	1428778_at
Vegfc	vascular endothelial growth factor C	-2.44786	1439766_x_at
Ccdc62	coiled-coil domain containing 62	-2.44587	1458644_at
Letm2	leucine zipper-EF-hand containing transmembrane protein 2	-2.44076	1435499_at
6720475J19Rik	RIKEN cDNA 6720475J19 gene	-2.43967	1423071_x_at
2900072G11Rik	RIKEN cDNA 2900072G11 gene	-2.43962	1429702_at
Fkbp9	FK506 binding protein 9	-2.42135	1423677_at
Bgn	biglycan	-2.41354	1416405_at
9230110I02Rik	RIKEN cDNA 9230110I02 gene	-2.41204	1460499_at
Bace1	beta-site APP cleaving enzyme 1	-2.40906	1455826_a_at
Aldoc	aldolase C, fructose-bisphosphate	-2.40802	1451461_a_at
Tmprss4	transmembrane protease, serine 4	-2.40699	1426302_at
Vnn1	vanin 1	-2.40583	1447845_s_at
2010001J22Rik	RIKEN cDNA 2010001J22 gene	-2.40545	1443670_at
Rmnd1	required for meiotic nuclear division 1 homolog (S. cerevisiae)	-2.40532	1440281_at
Nov	nephroblastoma overexpressed gene	-2.40304	1426851_a_at
Itm2a	integral membrane protein 2A	-2.3995	1423608_at
OTTMUSG00000003456	predicted gene, OTTMUSG00000003456	-2.397	1458888_at
Pafah2	platelet-activating factor acetylhydrolase 2	-2.39626	1448489_at
Aak1	AP2 associated kinase 1	-2.39153	1420025_s_at
Zbtb20	zinc finger and BTB domain containing 20	-2.38726	1437598_at
Actn1	actinin, alpha 1	-2.38105	1428585_at
Zfp521	zinc finger protein 521	-2.38075	1451332_at
Magi3	membrane associated guanylate kinase, WW and PDZ domain containing 3	-2.37786	1435461_at
4933439C20Rik	RIKEN cDNA 4933439C20 gene	-2.37441	1436944_x_at
Prkag2	protein kinase, AMP-activated, gamma 2 non-catalytic subunit	-2.37215	1451140_s_at
Cand2	cullin-associated and neddylation-dissociated 2 (putative)	-2.36452	1429622_at
Hddc3	HD domain containing 3	-2.36407	1428692_at
Zan	zonadhesin	-2.36089	1421614_at
Pard3b	par-3 partitioning defective 3 homolog B (C. elegans)	-2.35846	1441254_at
Mamdc2	MAM domain containing 2	-2.35354	1453152_at
2700008G24Rik	RIKEN cDNA 2700008G24 gene	-2.35034	1453328_at
Slco4a1	solute carrier organic anion transporter family, member 4a1	-2.34804	1438160_x_at
Rab40b	Rab40b, member RAS oncogene family	-2.34742	1436566_at
Trp53bp1	transformation related protein 53 binding protein 1	-2.34282	1442316_x_at
Lyplal1	lysophospholipase-like 1	-2.33502	1451490_at
Tmie	transmembrane inner ear	-2.33485	1441926_x_at
Pisd	phosphatidylserine decarboxylase	-2.33314	1435426_s_at
AW555464	expressed sequence AW555464	-2.32688	1433712_at
Lrrc9	leucine rich repeat containing 9	-2.31817	1430376_at
Pde4dip	phosphodiesterase 4D interacting protein (myomegalin)	-2.31804	1456413_at
Pvrl3	poliovirus receptor-related 3	-2.31597	1448673_at
Osbpl1a	oxysterol binding protein-like 1A	-2.30874	1460192_at
Lmbr1	limb region 1	-2.30043	1426272_at
Afp	alpha fetoprotein	-2.29908	1416645_a_at
Shmt1	serine hydroxymethyltransferase 1 (soluble)	-2.28634	1425177_at
Gcnt1	glucosaminyl (N-acetyl) transferase 1, core 2	-2.28627	1460431_at
Vat1	vesicle amine transport protein 1 homolog (T californica)	-2.28612	1438165_x_at
Helz	helicase with zinc finger domain	-2.28519	1455059_at
Suz12	suppressor of zeste 12 homolog (Drosophila)	-2.28118	1449661_at
Psrc1	proline/serine-rich coiled-coil 1	-2.27741	1451698_at
Ttc39b	tetratricopeptide repeat domain 39B	-2.27664	1440192_at
Aire	autoimmune regulator (autoimmune polyendocrinopathy candidiasis ectodermal dystrophy)	-2.27609	1419241_a_at
Rps24	ribosomal protein S24	-2.27528	1455195_at
6720401G13Rik	RIKEN cDNA 6720401G13 gene	-2.27526	1438915_at
OTTMUSG00000010173	predicted gene, OTTMUSG00000010173	-2.27125	1439065_x_at
LOC100039489	similar to Hmgn2 protein	-2.26839	1433507_a_at
Psip1	PC4 and SFRS1 interacting protein 1	-2.2672	1442148_at
Meg3	maternally expressed 3	-2.25974	1439380_x_at
Mtap7	microtubule-associated protein 7	-2.25238	1446607_at
Trim68	tripartite motif-containing 68	-2.25011	1455124_at
AI503316	expressed sequence AI503316	-2.24503	1434391_at
Acp2	acid phosphatase 2, lysosomal	-2.24487	1424654_at
Rassf6	Ras association (RalGDS/AF-6) domain family member 6	-2.2435	1429262_at
BC024814	cDNA sequence BC024814	-2.24341	1441839_s_at
Ggt5	gamma-glutamyltransferase 5	-2.24206	1455747_at
Ywhaz	tyrosine 3-monooxygenase/tryptophan 5-monooxygenase activation protein, zeta polypeptide	-2.23989	1436981_a_at
Ldhb	lactate dehydrogenase B	-2.23752	1416183_a_at
1110067D22Rik	RIKEN cDNA 1110067D22 gene	-2.23569	1451313_a_at
Dkkl1	dickkopf-like 1	-2.23065	1417787_at
Ahr	aryl-hydrocarbon receptor	-2.22737	1422631_at
Med12l	mediator of RNA polymerase II transcription, subunit 12 homolog (yeast)-like	-2.22703	1452864_at
Eid2	EP300 interacting inhibitor of differentiation 2	-2.22299	1454931_at
2810442I21Rik	RIKEN cDNA 2810442I21 gene	-2.22173	1440541_at
2810055G20Rik	RIKEN cDNA 2810055G20 gene	-2.21907	1445363_at
Slc30a4	solute carrier family 30 (zinc transporter), member 4	-2.21717	1418843_at
Rras2	related RAS viral (r-ras) oncogene homolog 2	-2.21697	1417398_at
Marveld1	MARVEL (membrane-associating) domain containing 1	-2.21443	1439381_x_at
Ccdc39	coiled-coil domain containing 39	-2.21239	1429781_s_at
Pts	6-pyruvoyl-tetrahydropterin synthase	-2.207	1450660_at
9530019H20Rik	RIKEN cDNA 9530019H20 gene	-2.20246	1458113_at
ENSMUSG00000073624	predicted gene, ENSMUSG00000073624	-2.19792	1455316_x_at
Stk11	serine/threonine kinase 11	-2.19732	1438370_x_at
2310057J16Rik	RIKEN cDNA 2310057J16 gene	-2.19528	1432464_a_at
Anxa4	annexin A4	-2.19314	1421223_a_at
Zfp386	zinc finger protein 386 (Kruppel-like)	-2.19311	1451146_at
Ptpn3	protein tyrosine phosphatase, non-receptor type 3	-2.18968	1455450_at
Ldhd	lactate dehydrogenase D	-2.18276	1428614_at
5730507N06Rik	RIKEN cDNA 5730507N06 gene	-2.18153	1457642_at
Fah	fumarylacetoacetate hydrolase	-2.17576	1417220_at
Tslp	thymic stromal lymphopoietin	-2.17483	1450004_at
AI503316	expressed sequence AI503316	-2.17277	1434390_at
1700029J07Rik	RIKEN cDNA 1700029J07 gene	-2.17136	1453168_at
LOC100042332	hypothetical protein LOC100042332	-2.1707	1438972_x_at
9130023H24Rik	RIKEN cDNA 9130023H24 gene	-2.16825	1456331_at
Serpinb6b	serine (or cysteine) peptidase inhibitor, clade B, member 6b	-2.16786	1422804_at
Rab27b	RAB27b, member RAS oncogene family	-2.1649	1417214_at
Spsb4	splA/ryanodine receptor domain and SOCS box containing 4	-2.1606	1451418_a_at
Prdm16	PR domain containing 16	-2.15903	1440745_at
Zbtb4	zinc finger and BTB domain containing 4	-2.15658	1457293_at
Armcx1	armadillo repeat containing, X-linked 1	-2.15174	1425914_a_at
4932413O14Rik	RIKEN cDNA 4932413O14 gene	-2.14836	1442273_at
Nbea	neurobeachin	-2.14696	1452251_at
Gimap8	GTPase, IMAP family member 8	-2.14628	1456061_at
Fus	fusion, derived from t(12;16) malignant liposarcoma (human)	-2.14276	1455831_at
Hlf	hepatic leukemia factor	-2.1412	1434735_at
Chmp2b	chromatin modifying protein 2B	-2.13456	1428252_at
Arhgef16	Rho guanine nucleotide exchange factor (GEF) 16	-2.13286	1427386_at
1110028C15Rik	RIKEN cDNA 1110028C15 gene	-2.13273	1436214_at
Nrxn1	neurexin I	-2.13073	1454691_at
Coro2b	coronin, actin binding protein, 2B	-2.13046	1434326_x_at
Zfp93	zinc finger protein 93	-2.12821	1418955_at
St6gal1	beta galactoside alpha 2,6 sialyltransferase 1	-2.12803	1420928_at
Eml5	echinoderm microtubule associated protein like 5	-2.12143	1427484_at
Aph1b	anterior pharynx defective 1b homolog (C. elegans)	-2.12087	1456500_at
Cttn	cortactin	-2.12036	1433908_a_at
Trim34	tripartite motif-containing 34	-2.11573	1426093_at
Il2rg	interleukin 2 receptor, gamma chain	-2.11569	1416295_a_at
Scyl1	SCY1-like 1 (S. cerevisiae)	-2.11491	1438312_s_at
2210017G18Rik	RIKEN cDNA 2210017G18 gene	-2.11446	1433209_at
Gkap1	G kinase anchoring protein 1	-2.11266	1417594_at
Sorbs1	sorbin and SH3 domain containing 1	-2.11187	1428471_at
Rilpl1	Rab interacting lysosomal protein-like 1	-2.11171	1447852_x_at
Mmp15	matrix metallopeptidase 15	-2.11051	1437462_x_at
Prpf6	PRP6 pre-mRNA splicing factor 6 homolog (yeast)	-2.10992	1454789_x_at
1190002F15Rik	RIKEN cDNA 1190002F15 gene	-2.1095	1441757_at
Rbpms2	RNA binding protein with multiple splicing 2	-2.10913	1424008_a_at
Morc3	microrchidia 3	-2.10865	1420092_at
Srr	serine racemase	-2.10737	1458393_at
Rai14	retinoic acid induced 14	-2.10629	1417400_at
Tardbp	TAR DNA binding protein	-2.10623	1436318_at
Ptprf	protein tyrosine phosphatase, receptor type, F	-2.10477	1420842_at
Pkd2	polycystic kidney disease 2	-2.10403	1441870_s_at
2900006B11Rik	RIKEN cDNA 2900006B11 gene	-2.10184	1430253_at
Prom1	prominin 1	-2.09894	1419700_a_at
B430201A12Rik	RIKEN cDNA B430201A12 gene	-2.09881	1434828_at
Zfp30	zinc finger protein 30	-2.09095	1449813_at
Znrf3	zinc and ring finger 3	-2.08852	1435608_at
Gsn	gelsolin	-2.08671	1437171_x_at
Eml5	echinoderm microtubule associated protein like 5	-2.07507	1437791_s_at
Sfi1	Sfi1 homolog, spindle assembly associated (yeast)	-2.07345	1435353_a_at
Gprasp1	G protein-coupled receptor associated sorting protein 1	-2.07332	1424455_at
Pkia	protein kinase inhibitor, alpha	-2.07245	1420859_at
Rnf217	ring finger protein 217	-2.07163	1440179_x_at
Hlf	hepatic leukemia factor	-2.07091	1434736_at
Pla2g4a	phospholipase A2, group IVA (cytosolic, calcium-dependent)	-2.06722	1448558_a_at
Rgs3	regulator of G-protein signaling 3	-2.06685	1449516_a_at
Serpinf1	serine (or cysteine) peptidase inhibitor, clade F, member 1	-2.0649	1416168_at
Dst	dystonin	-2.06245	1423626_at
Zbtb20	zinc finger and BTB domain containing 20	-2.06193	1422064_a_at
Mctp2	multiple C2 domains, transmembrane 2	-2.06106	1457707_at
Igf2r	insulin-like growth factor 2 receptor	-2.05804	1424112_at
Zfp111	zinc finger protein 111	-2.05784	1457185_at
Acss2	acyl-CoA synthetase short-chain family member 2	-2.05721	1422478_a_at
AI646383	expressed sequence AI646383	-2.05713	1459922_at
Wdr75	WD repeat domain 75	-2.05644	1442296_at
Pex11c	peroxisomal biogenesis factor 11c	-2.05398	1430856_at
Gprc5b	G protein-coupled receptor, family C, group 5, member B	-2.05107	1451411_at
Fnbp1l	formin binding protein 1-like	-2.05026	1434339_at
Cyp7b1	cytochrome P450, family 7, subfamily b, polypeptide 1	-2.04963	1421075_s_at
Pltp	phospholipid transfer protein	-2.0493	1456424_s_at
3222402P14Rik	RIKEN cDNA 3222402P14 gene	-2.04912	1455091_at
Ttc39a	tetratricopeptide repeat domain 39A	-2.04785	1455162_at
Pard3b	par-3 partitioning defective 3 homolog B (C. elegans)	-2.04423	1427169_at
100043821	predicted gene, 100043821	-2.04417	1448715_x_at
Cttn	cortactin	-2.044	1423917_a_at
Dgkg	diacylglycerol kinase, gamma	-2.04249	1431167_at
Paqr8	progestin and adipoQ receptor family member VIII	-2.04185	1428958_at
Crispld1	cysteine-rich secretory protein LCCL domain containing 1	-2.04176	1423353_at
Slc22a17	solute carrier family 22 (organic cation transporter), member 17	-2.04165	1448209_a_at
40062	septin 6	-2.04115	1436819_at
Rcn2	reticulocalbin 2	-2.0392	1444248_at
Smarca2	SWI/SNF related, matrix associated, actin dependent regulator of chromatin, subfamily a, member 2	-2.03359	1430526_a_at
Plscr4	phospholipid scramblase 4	-2.03125	1433626_at
2900056M20Rik	RIKEN cDNA 2900056M20 gene	-2.02891	1441816_at
Col4a1	collagen, type IV, alpha 1	-2.02852	1452035_at
A830010M20Rik	RIKEN cDNA A830010M20 gene	-2.0281	1436117_at
Cav2	caveolin 2	-2.02795	1417327_at
Scp2	sterol carrier protein 2, liver	-2.02748	1419975_at
A730056I06Rik	RIKEN cDNA A730056I06 gene	-2.02571	1439894_at
Rcbtb2	regulator of chromosome condensation (RCC1) and BTB (POZ) domain containing protein 2	-2.02487	1416390_at
AU021001	expressed sequence AU021001	-2.01816	1443399_at
Smpdl3a	sphingomyelin phosphodiesterase, acid-like 3A	-2.01788	1416635_at
Diras2	DIRAS family, GTP-binding RAS-like 2	-2.01536	1455436_at
Nrk	Nik related kinase	-2.01527	1450079_at
Ube2e2	ubiquitin-conjugating enzyme E2E 2 (UBC4/5 homolog, yeast)	-2.01407	1424358_at
4930578N16Rik	RIKEN cDNA 4930578N16 gene	-2.01385	1431204_at
Dus2l	dihydrouridine synthase 2-like (SMM1, S. cerevisiae)	-2.0129	1447751_x_at
Ttyh2	tweety homolog 2 (Drosophila)	-2.01274	1434500_at
Tube1	epsilon-tubulin 1	-2.01119	1437942_x_at
Zfhx3	zinc finger homeobox 3	-2.01072	1449947_s_at
1300003B13Rik	RIKEN cDNA 1300003B13 gene	-2.01032	1429690_at
Stmn1	stathmin 1	-2.01003	1448113_at
2310009B15Rik	RIKEN cDNA 2310009B15 gene	-2.00389	1455761_at
Hook1	hook homolog 1 (Drosophila)	-2.00345	1438018_at
Nfat5	nuclear factor of activated T-cells 5	-2.00216	1439805_at
Mga	MAX gene associated	-2.00168	1434746_at
Ccdc112	coiled-coil domain containing 112	-2.00136	1429167_at
Sgtb	small glutamine-rich tetratricopeptide repeat (TPR)-containing, beta	-2.00134	1437977_at
Il18	interleukin 18	-1.9991	1417932_at
Itgb3bp	integrin beta 3 binding protein (beta3-endonexin)	-1.99904	1420665_at
Gcnt2	glucosaminyl (N-acetyl) transferase 2, I-branching enzyme	-1.99701	1425503_at
Arntl2	aryl hydrocarbon receptor nuclear translocator-like 2	-1.99658	1429688_at
Ctla2b	cytotoxic T lymphocyte-associated protein 2 beta	-1.99641	1452352_at
1110020C03Rik	RIKEN cDNA 1110020C03 gene	-1.99604	1429808_at
Atp5a1	ATP synthase, H+ transporting, mitochondrial F1 complex, alpha subunit, isoform 1	-1.99305	1420037_at
Zfp68	zinc finger protein 68	-1.99136	1457571_at
Rbm4b	RNA binding motif protein 4B	-1.99061	1431113_at
Slc12a6	solute carrier family 12, member 6	-1.99036	1436989_s_at
Tfpi	tissue factor pathway inhibitor	-1.98898	1451791_at
Hsd17b7	hydroxysteroid (17-beta) dehydrogenase 7	-1.98657	1457248_x_at
Bmi1	Bmi1 polycomb ring finger oncogene	-1.98226	1448733_at
Als2	amyotrophic lateral sclerosis 2 (juvenile) homolog (human)	-1.97916	1417784_at
Nfat5	nuclear factor of activated T-cells 5	-1.977	1439328_at
1500031L02Rik	RIKEN cDNA 1500031L02 gene	-1.97652	1417840_at
Usp14	ubiquitin specific peptidase 14	-1.9763	1420043_s_at
Adam11	a disintegrin and metallopeptidase domain 11	-1.97584	1455270_at
B230317C12Rik	RIKEN cDNA B230317C12 gene	-1.97167	1417147_at
Gnat2	guanine nucleotide binding protein, alpha transducing 2	-1.9704	1422907_at
Rbl2	retinoblastoma-like 2	-1.96947	1437767_s_at
Ttc28	tetratricopeptide repeat domain 28	-1.96515	1435456_at
4933439C20Rik	RIKEN cDNA 4933439C20 gene	-1.96388	1434975_x_at
Rprd1a	regulation of nuclear pre-mRNA domain containing 1A	-1.96244	1438065_at
Rras2	related RAS viral (r-ras) oncogene homolog 2	-1.96091	1448689_at
Armcx2	armadillo repeat containing, X-linked 2	-1.9608	1456739_x_at
Fam167a	family with sequence similarity 167, member A	-1.95982	1455872_at
Mcoln2	mucolipin 2	-1.9567	1431705_a_at
Sfrs18	splicing factor, arginine/serine-rich 18	-1.95667	1437041_at
Shmt1	serine hydroxymethyltransferase 1 (soluble)	-1.95612	1425178_s_at
Mcart6	mitochondrial carrier triple repeat 6	-1.95202	1459914_at
Brwd2	bromodomain and WD repeat domain containing 2	-1.95128	1452820_at
Tax1bp1	Tax1 (human T-cell leukemia virus type I) binding protein 1	-1.95054	1420175_at
Samd9l	sterile alpha motif domain containing 9-like	-1.94979	1455581_x_at
Acot11	acyl-CoA thioesterase 11	-1.94445	1429267_at
AI747699	expressed sequence AI747699	-1.94422	1433914_at
Tox	thymocyte selection-associated high mobility group box	-1.94408	1442039_at
Fxc1	fractured callus expressed transcript 1	-1.9438	1453461_at
Marcks	myristoylated alanine rich protein kinase C substrate	-1.94349	1456700_x_at
Arhgef12	Rho guanine nucleotide exchange factor (GEF) 12	-1.94344	1423902_s_at
Sgcb	sarcoglycan, beta (dystrophin-associated glycoprotein)	-1.94216	1436678_at
Ptpdc1	protein tyrosine phosphatase domain containing 1	-1.94152	1454726_s_at
Samd9l	sterile alpha motif domain containing 9-like	-1.94065	1436172_at
Cacna1a	calcium channel, voltage-dependent, P/Q type, alpha 1A subunit	-1.94046	1459996_at
Ythdf3	YTH domain family 3	-1.93981	1426840_at
Hivep3	human immunodeficiency virus type I enhancer binding protein 3	-1.93905	1439660_at
Nudt13	nudix (nucleoside diphosphate linked moiety X)-type motif 13	-1.93824	1422126_a_at
2810410L24Rik	RIKEN cDNA 2810410L24 gene	-1.93736	1429510_at
4931440B09Rik	RIKEN cDNA 4931440B09 gene	-1.93559	1446287_at
1110021L09Rik	RIKEN cDNA 1110021L09 gene	-1.93432	1428795_at
6720454L07Rik	RIKEN cDNA 6720454L07 gene	-1.93301	1454557_at
Spag1	sperm associated antigen 1	-1.93274	1419588_at
Gabbr1	gamma-aminobutyric acid (GABA-B) receptor, 1	-1.9327	1455021_at
5930427L02Rik	RIKEN cDNA 5930427L02 gene	-1.93221	1445938_at
Prpf39	PRP39 pre-mRNA processing factor 39 homolog (yeast)	-1.9312	1428172_at
2810055G20Rik	RIKEN cDNA 2810055G20 gene	-1.93096	1431424_at
Msi2	Musashi homolog 2 (Drosophila)	-1.92989	1421230_a_at
Rdh14	retinol dehydrogenase 14 (all-trans and 9-cis)	-1.92814	1457019_s_at
100039909	predicted gene, 100039909	-1.92314	1447939_a_at
Timm9	translocase of inner mitochondrial membrane 9 homolog (yeast)	-1.92301	1428010_at
Klhdc1	kelch domain containing 1	-1.92143	1443932_at
BC023744	cDNA sequence BC023744	-1.92127	1436591_at
40062	septin 6	-1.91928	1420877_at
Abcg2	ATP-binding cassette, sub-family G (WHITE), member 2	-1.91567	1422906_at
9630026M06Rik	RIKEN cDNA 9630026M06 gene	-1.91394	1442427_at
Fstl1	follistatin-like 1	-1.91376	1448259_at
C230098O21Rik	RIKEN cDNA C230098O21 gene	-1.90973	1433988_s_at
1700049G17Rik	RIKEN cDNA 1700049G17 gene	-1.90164	1440171_x_at
1110018J18Rik	RIKEN cDNA 1110018J18 gene	-1.89933	1434441_at
Mdfi	MyoD family inhibitor	-1.89923	1425924_at
Frmd4b	FERM domain containing 4B	-1.8984	1438169_a_at
Ctsw	cathepsin W	-1.89782	1422632_at
Slain1	SLAIN motif family, member 1	-1.8948	1424824_at
Caprin2	caprin family member 2	-1.89375	1427944_at
Vnn1	vanin 1	-1.89301	1418486_at
Entpd5	ectonucleoside triphosphate diphosphohydrolase 5	-1.89212	1417384_at
Sema7a	sema domain, immunoglobulin domain (Ig), and GPI membrane anchor, (semaphorin) 7A	-1.88879	1459903_at
Tspyl4	TSPY-like 4	-1.88706	1424029_at
Hist2h2be	histone cluster 2, H2be	-1.8852	1447854_s_at
Invs	inversin	-1.88224	1444709_at
Ints10	integrator complex subunit 10	-1.88202	1439712_at
Tex15	testis expressed gene 15	-1.88095	1420719_at
Nap1l1	nucleosome assembly protein 1-like 1	-1.87902	1420477_at
4933406E20Rik	RIKEN cDNA 4933406E20 gene	-1.87658	1459807_x_at
A230106D06Rik	RIKEN cDNA A230106D06 gene	-1.87655	1456334_s_at
Afap1	actin filament associated protein 1	-1.87549	1436729_at
Ptgds	prostaglandin D2 synthase (brain)	-1.87434	1423859_a_at
Dnajc6	DnaJ (Hsp40) homolog, subfamily C, member 6	-1.87411	1438896_at
Arhgap18	Rho GTPase activating protein 18	-1.87366	1426952_at
Kctd12b	potassium channel tetramerisation domain containing 12b	-1.8725	1440355_at
Tra2a	transformer 2 alpha homolog (Drosophila)	-1.87207	1439043_at
Fnip1	folliculin interacting protein 1	-1.87113	1419924_at
Zscan21	zinc finger and SCAN domain containing 21	-1.87077	1420096_at
Stxbp4	syntaxin binding protein 4	-1.86986	1451063_at
Fli1	Friend leukemia integration 1	-1.86975	1433512_at
Zfhx3	zinc finger homeobox 3	-1.86889	1420649_at
Qser1	glutamine and serine rich 1	-1.86736	1427151_at
Hoxa5	homeo box A5	-1.86703	1443803_x_at
Pcmtd1	protein-L-isoaspartate (D-aspartate) O-methyltransferase domain containing 1	-1.86334	1429429_s_at
Armcx2	armadillo repeat containing, X-linked 2	-1.86328	1437849_x_at
Gsn	gelsolin	-1.86276	1436991_x_at
Xbp1	X-box binding protein 1	-1.85966	1420012_at
Pard6b	par-6 (partitioning defective 6) homolog beta (C. elegans)	-1.85729	1423175_s_at
Appl2	adaptor protein, phosphotyrosine interaction, PH domain and leucine zipper containing 2	-1.85477	1426743_at
Smo	smoothened homolog (Drosophila)	-1.85446	1427049_s_at
1700029I15Rik	RIKEN cDNA 1700029I15 gene	-1.85288	1438979_s_at
Ttc14	tetratricopeptide repeat domain 14	-1.8527	1428846_at
Fstl1	follistatin-like 1	-1.85264	1416221_at
Zfp827	zinc finger protein 827	-1.8512	1442562_at
Eya1	eyes absent 1 homolog (Drosophila)	-1.84912	1457424_at
Zbtb16	zinc finger and BTB domain containing 16	-1.84898	1439163_at
Klf12	Kruppel-like factor 12	-1.84898	1455521_at
Rnf14	ring finger protein 14	-1.84587	1437035_x_at
Cfl2	cofilin 2, muscle	-1.84547	1418066_at
9530077C05Rik	RIKEN cDNA 9530077C05 gene	-1.84521	1452963_at
Rab38	Rab38, member of RAS oncogene family	-1.84456	1439628_x_at
4930500O05Rik	RIKEN cDNA 4930500O05 gene	-1.84354	1439969_at
Mapk1ip1	mitogen-activated protein kinase 1 interacting protein 1	-1.84272	1452798_s_at
Tcta	T-cell leukemia translocation altered gene	-1.84198	1420125_at
Ift122	intraflagellar transport 122 homolog (Chlamydomonas)	-1.84066	1441259_s_at
C130038G02Rik	RIKEN cDNA C130038G02 gene	-1.8391	1432205_a_at
Gsta4	glutathione S-transferase, alpha 4	-1.83869	1416368_at
Sacs	sacsin	-1.83821	1434958_at
Tcf3	transcription factor 3	-1.83803	1450117_at
D2hgdh	D-2-hydroxyglutarate dehydrogenase	-1.83747	1437840_s_at
5830428H23Rik	RIKEN cDNA 5830428H23 gene	-1.83722	1428748_at
2410005O16Rik	RIKEN cDNA 2410005O16 gene	-1.83715	1457017_at
Srpk2	serine/arginine-rich protein specific kinase 2	-1.83708	1448603_at
Bivm	basic, immunoglobulin-like variable motif containing	-1.83535	1434288_at
Atp7a	ATPase, Cu++ transporting, alpha polypeptide	-1.83413	1436921_at
Slc25a36	solute carrier family 25, member 36	-1.83292	1438520_at
Sh2d5	SH2 domain containing 5	-1.83244	1439434_x_at
Gnb4	guanine nucleotide binding protein (G protein), beta 4	-1.83145	1419469_at
Ffar2	free fatty acid receptor 2	-1.82877	1425215_at
Apob48r	apolipoprotein B48 receptor	-1.82852	1420382_at
Fut8	fucosyltransferase 8	-1.82844	1456367_at
Rasa2	RAS p21 protein activator 2	-1.82736	1455181_at
Med12l	mediator of RNA polymerase II transcription, subunit 12 homolog (yeast)-like	-1.82708	1441163_at
AU020177	expressed sequence AU020177	-1.82668	1420120_at
D10627	cDNA sequence D10627	-1.82572	1434097_at
Dmxl2	Dmx-like 2	-1.82539	1428749_at
C030044C12Rik	RIKEN cDNA C030044C12 gene	-1.82204	1429097_at
Map3k8	mitogen-activated protein kinase kinase kinase 8	-1.82149	1419208_at
Guf1	GUF1 GTPase homolog (S. cerevisiae)	-1.82074	1455163_at
LOC100043601	hypothetical protein LOC100043601	-1.81908	1455092_at
Serf2	small EDRK-rich factor 2	-1.81886	1420010_at
Zfp820	zinc finger protein 820	-1.81878	1425775_at
Marveld1	MARVEL (membrane-associating) domain containing 1	-1.81783	1436830_at
Ocrl	oculocerebrorenal syndrome of Lowe	-1.816	1438396_at
Nisch	nischarin	-1.8159	1433757_a_at
Gspt2	G1 to S phase transition 2	-1.81523	1455721_at
Sfi1	Sfi1 homolog, spindle assembly associated (yeast)	-1.81504	1447901_x_at
Sestd1	SEC14 and spectrin domains 1	-1.81502	1455549_at
Hexb	hexosaminidase B	-1.81417	1437874_s_at
Slc9a5	solute carrier family 9 (sodium/hydrogen exchanger), member 5	-1.81391	1455760_at
Dnmt3b	DNA methyltransferase 3B	-1.81232	1442655_at
Vamp4	vesicle-associated membrane protein 4	-1.81129	1434796_at
6720401G13Rik	RIKEN cDNA 6720401G13 gene	-1.81064	1435744_at
Ccrl1	chemokine (C-C motif) receptor-like 1	-1.80963	1437668_at
Eml4	echinoderm microtubule associated protein like 4	-1.80957	1447838_x_at
Amn1	antagonist of mitotic exit network 1 homolog (S. cerevisiae)	-1.80926	1441141_at
Wdr40b	WD repeat domain 40B	-1.80668	1454869_at
Efhc2	EF-hand domain (C-terminal) containing 2	-1.80662	1428638_at
Cnot7	CCR4-NOT transcription complex, subunit 7	-1.80637	1423641_s_at
Plekha5	pleckstrin homology domain containing, family A member 5	-1.80428	1425543_s_at
Usp54	ubiquitin specific peptidase 54	-1.80346	1428731_at
Ptplad2	protein tyrosine phosphatase-like A domain containing 2	-1.8027	1450967_at
Chek1	checkpoint kinase 1 homolog (S. pombe)	-1.8026	1420032_at
Cript	cysteine-rich PDZ-binding protein	-1.80201	1423487_at
Gnpnat1	glucosamine-phosphate N-acetyltransferase 1	-1.80156	1423157_at
4933434I06Rik	RIKEN cDNA 4933434I06 gene	-1.80117	1428960_at
A930026B05Rik	RIKEN cDNA A930026B05 gene	-1.8002	1430653_at
Hemgn	hemogen	-1.80012	1418199_at
Hectd2	HECT domain containing 2	-1.79965	1433944_at
Thy1	thymus cell antigen 1, theta	-1.79896	1423135_at
Marcks	myristoylated alanine rich protein kinase C substrate	-1.79722	1456028_x_at
Zbtb20	zinc finger and BTB domain containing 20	-1.79523	1439128_at
4921537I17Rik	RIKEN cDNA 4921537I17 gene	-1.79453	1431259_at
Inpp1	inositol polyphosphate-1-phosphatase	-1.79423	1442073_at
Actb	actin, beta	-1.79418	1419734_at
Kcnq5	potassium voltage-gated channel, subfamily Q, member 5	-1.79417	1457587_at
Krt18	keratin 18	-1.79279	1448169_at
Flywch2	FLYWCH family member 2	-1.79186	1424494_s_at
BC063263	cDNA sequence BC063263	-1.79154	1454885_at
Laptm5	lysosomal-associated protein transmembrane 5	-1.79057	1426025_s_at
Hnmt	histamine N-methyltransferase	-1.79023	1417702_a_at
2610110G12Rik	RIKEN cDNA 2610110G12 gene	-1.78977	1429006_s_at
Niban	niban protein	-1.7895	1454942_at
Ss18	synovial sarcoma translocation, Chromosome 18	-1.78862	1436257_at
Sfrs18	splicing factor, arginine/serine-rich 18	-1.78671	1435080_x_at
Cyp7b1	cytochrome P450, family 7, subfamily b, polypeptide 1	-1.78665	1421074_at
4921505C17Rik	RIKEN cDNA 4921505C17 gene	-1.78649	1435698_at
4930430F08Rik	RIKEN cDNA 4930430F08 gene	-1.78644	1433978_at
Fgd1	FYVE, RhoGEF and PH domain containing 1	-1.78591	1437369_at
2810403A07Rik	RIKEN cDNA 2810403A07 gene	-1.78583	1440854_at
Galnt12	UDP-N-acetyl-alpha-D-galactosamine:polypeptide N-acetylgalactosaminyltransferase 12	-1.78561	1437760_at
Vegfc	vascular endothelial growth factor C	-1.78537	1440739_at
Strap	serine/threonine kinase receptor associated protein	-1.78136	1419913_at
Lct	lactase	-1.78009	1439479_at
Dnajc19	DnaJ (Hsp40) homolog, subfamily C, member 19	-1.77983	1442182_at
Sfxn3	sideroflexin 3	-1.77963	1417893_at
Rbm39	RNA binding motif protein 39	-1.77921	1420982_at
D3Ertd300e	DNA segment, Chr 3, ERATO Doi 300, expressed	-1.77906	1420115_at
Entpd5	ectonucleoside triphosphate diphosphohydrolase 5	-1.77732	1417382_at
Fzd6	frizzled homolog 6 (Drosophila)	-1.77686	1417301_at
Asah3l	N-acylsphingosine amidohydrolase 3-like	-1.77656	1451355_at
Glt8d2	glycosyltransferase 8 domain containing 2	-1.77652	1429403_x_at
D0H4S114	DNA segment, human D4S114	-1.77631	1436736_x_at
Osbpl8	oxysterol binding protein-like 8	-1.77535	1437069_at
Bbs4	Bardet-Biedl syndrome 4 (human)	-1.77463	1420107_at
Dip2c	DIP2 disco-interacting protein 2 homolog C (Drosophila)	-1.77388	1429064_at
Car13	carbonic anhydrase 13	-1.77359	1421308_at
6820402A03Rik	RIKEN cDNA 6820402A03 gene	-1.77218	1432880_at
D330050I23Rik	RIKEN cDNA D330050I23 gene	-1.77092	1434301_at
Cpt1a	carnitine palmitoyltransferase 1a, liver	-1.77024	1434866_x_at
Ipo8	importin 8	-1.76974	1459203_at
AI449175	expressed sequence AI449175	-1.76879	1424091_at
Ppcdc	phosphopantothenoylcysteine decarboxylase	-1.76857	1424336_at
Casp12	caspase 12	-1.76783	1449297_at
Zfp354c	zinc finger protein 354C	-1.76672	1439044_at
Bcnp1	BCNP1 homolog	-1.76541	1457728_at
Tmem176a	transmembrane protein 176A	-1.76526	1425603_at
Tmem53	transmembrane protein 53	-1.76432	1451479_a_at
Araf	v-raf murine sarcoma 3611 viral oncogene homolog	-1.76388	1440764_at
Dnmbp	dynamin binding protein	-1.76313	1427033_at
Hspa12b	heat shock protein 12B	-1.76301	1460371_at
Vamp5	vesicle-associated membrane protein 5	-1.76223	1449993_at
Ranbp17	RAN binding protein 17	-1.76134	1450094_at
Ift74	intraflagellar transport 74 homolog (Chlamydomonas)	-1.76126	1418942_at
Tial1	Tia1 cytotoxic granule-associated RNA binding protein-like 1	-1.76117	1452821_at
A830031M15Rik	RIKEN cDNA A830031M15 gene	-1.75821	1457075_at
Cenpa	centromere protein A	-1.75765	1441864_x_at
Ywhae	tyrosine 3-monooxygenase/tryptophan 5-monooxygenase activation protein, epsilon polypeptide	-1.75732	1435702_s_at
Mansc1	MANSC domain containing 1	-1.75711	1423284_at
Tmed7	transmembrane emp24 protein transport domain containing 7	-1.75653	1419918_at
1110028C15Rik	RIKEN cDNA 1110028C15 gene	-1.75553	1455602_x_at
Pde8a	phosphodiesterase 8A	-1.75463	1418406_at
Setd4	SET domain containing 4	-1.75384	1435405_at
Paqr5	progestin and adipoQ receptor family member V	-1.7535	1460459_at
Cpsf6	cleavage and polyadenylation specific factor 6	-1.75325	1428231_at
Spata6	spermatogenesis associated 6	-1.7531	1418651_at
C1r	complement component 1, r subcomponent	-1.75277	1417009_at
Dnajc6	DnaJ (Hsp40) homolog, subfamily C, member 6	-1.75244	1433596_at
1110067D22Rik	RIKEN cDNA 1110067D22 gene	-1.75225	1424318_at
Fbxw2	F-box and WD-40 domain protein 2	-1.75038	1451524_at
2810021B07Rik	RIKEN cDNA 2810021B07 gene	-1.75031	1428921_at
Rgs18	regulator of G-protein signaling 18	-1.74984	1420398_at
Als2cr4	amyotrophic lateral sclerosis 2 (juvenile) chromosome region, candidate 4	-1.74745	1435661_at
Tmem136	transmembrane protein 136	-1.74706	1457701_at
Ypel1	yippee-like 1 (Drosophila)	-1.74687	1421048_a_at
Robo4	roundabout homolog 4 (Drosophila)	-1.74645	1426206_at
Mpdz	multiple PDZ domain protein	-1.74469	1418664_at
6330403M23Rik	RIKEN cDNA 6330403M23 gene	-1.74231	1455538_at
Ywhaz	tyrosine 3-monooxygenase/tryptophan 5-monooxygenase activation protein, zeta polypeptide	-1.74219	1439005_x_at
Tmem161a	transmembrane protein 161A	-1.74205	1426212_s_at
Myct1	myc target 1	-1.74164	1447584_s_at
Laptm4b	lysosomal-associated protein transmembrane 4B	-1.74109	1436915_x_at
H3f3b	H3 histone, family 3B	-1.74028	1430357_at
BC018465	cDNA sequence BC018465	-1.74027	1425046_at
Itgb5	integrin beta 5	-1.73782	1456133_x_at
Rbm3	RNA binding motif protein 3	-1.73704	1429169_at
C330011K17Rik	RIKEN cDNA C330011K17 gene	-1.73589	1434171_at
Tmem41b	transmembrane protein 41B	-1.73393	1428586_at
9430081I23Rik	RIKEN cDNA 9430081I23 gene	-1.73339	1446088_at
Apbb2	amyloid beta (A4) precursor protein-binding, family B, member 2	-1.73307	1452342_at
Tyms	thymidylate synthase	-1.73142	1442192_at
Wbscr27	Williams Beuren syndrome chromosome region 27 (human)	-1.73074	1418359_at
Vat1	vesicle amine transport protein 1 homolog (T californica)	-1.73024	1441930_x_at
Slc2a1	solute carrier family 2 (facilitated glucose transporter), member 1	-1.72911	1434773_a_at
5230400M03Rik	RIKEN cDNA 5230400M03 gene	-1.72872	1441843_s_at
C78339	expressed sequence C78339	-1.72725	1433475_a_at
Nrbp2	nuclear receptor binding protein 2	-1.72625	1424544_at
Tm2d2	TM2 domain containing 2	-1.72591	1437725_x_at
OTTMUSG00000023361	predicted gene, OTTMUSG00000023361	-1.72577	1447066_at
Cyp4v3	cytochrome P450, family 4, subfamily v, polypeptide 3	-1.7257	1417071_s_at
Lmbr1	limb region 1	-1.72499	1442371_at
Scamp2	secretory carrier membrane protein 2	1.50032	1416611_at
2210012G02Rik	RIKEN cDNA 2210012G02 gene	1.50039	1418662_at
BC068281	cDNA sequence BC068281	1.50095	1443708_at
Gcs1	glucosidase 1	1.50127	1422489_at
Pabpc4	poly A binding protein, cytoplasmic 4	1.50135	1451296_x_at
Coq9	coenzyme Q9 homolog (yeast)	1.5015	1445313_at
BC051142	cDNA sequence BC051142	1.50171	1437264_at
Apaf1	apoptotic peptidase activating factor 1	1.50196	1452870_at
Mybl2	myeloblastosis oncogene-like 2	1.50203	1417656_at
Spata13	spermatogenesis associated 13	1.50225	1437865_at
Gapdh	glyceraldehyde-3-phosphate dehydrogenase	1.50245	AFFX-GapdhMur/M32599_M_at
Ak2	adenylate kinase 2	1.50264	1448450_at
Fbxl6	F-box and leucine-rich repeat protein 6	1.50284	1449849_a_at
Kcnk6	potassium inwardly-rectifying channel, subfamily K, member 6	1.50387	1435342_at
Yipf1	Yip1 domain family, member 1	1.50398	1424196_at
Xpnpep1	X-prolyl aminopeptidase (aminopeptidase P) 1, soluble	1.50406	1422443_at
Atp6v1b2	ATPase, H+ transporting, lysosomal V1 subunit B2	1.50439	1415814_at
Tbcb	tubulin folding cofactor B	1.50443	1448533_at
Cars2	cysteinyl-tRNA synthetase 2 (mitochondrial)(putative)	1.50462	1428524_at
Prr6	proline-rich polypeptide 6	1.50468	1428706_at
Prrc1	proline-rich coiled-coil 1	1.5051	1424058_at
Ccdc128	coiled-coil domain containing 128	1.50514	1428655_at
Sepx1	selenoprotein X 1	1.50521	1418888_a_at
Ssr1	signal sequence receptor, alpha	1.50524	1417763_at
Ppan	peter pan homolog (Drosophila)	1.50532	1423703_at
Kif5b	kinesin family member 5B	1.5058	1418431_at
Mark2	MAP/microtubule affinity-regulating kinase 2	1.50584	1415952_at
Cdh13	cadherin 13	1.50591	1423551_at
Ep400	E1A binding protein p400	1.50637	1426860_at
Hsp90ab1	heat shock protein 90kDa alpha (cytosolic), class B member 1	1.50645	1416364_at
Tgs1	trimethylguanosine synthase homolog (S. cerevisiae)	1.50688	1450401_at
Ncf4	neutrophil cytosolic factor 4	1.50723	1418465_at
3110043O21Rik	RIKEN cDNA 3110043O21 gene	1.50741	1428468_at
Ppp3cb	protein phosphatase 3, catalytic subunit, beta isoform	1.50756	1433835_at
Rrp9	RRP9, small subunit (SSU) processome component, homolog (yeast)	1.50774	1451293_at
1700129I15Rik	RIKEN cDNA 1700129I15 gene	1.5081	1432566_at
Pdha1	pyruvate dehydrogenase E1 alpha 1	1.50818	1449137_at
Selenbp2	selenium binding protein 2	1.50853	1417580_s_at
Egln1	EGL nine homolog 1 (C. elegans)	1.50883	1423785_at
Nt5c	5@#$%&,3@#$%&-nucleotidase, cytosolic	1.50886	1417252_at
Evl	Ena-vasodilator stimulated phosphoprotein	1.50904	1450106_a_at
Cd55	CD55 antigen	1.50936	1460242_at
Mthfs	5, 10-methenyltetrahydrofolate synthetase	1.51011	1443021_at
Sf3b3	splicing factor 3b, subunit 3	1.51041	1415985_at
Scarb1	scavenger receptor class B, member 1	1.51051	1416050_a_at
Ralgps2	Ral GEF with PH domain and SH3 binding motif 2	1.51101	1431704_a_at
3110056O03Rik	RIKEN cDNA 3110056O03 gene	1.51123	1434658_at
Zeb2	zinc finger E-box binding homeobox 2	1.51135	1434298_at
Abcc5	ATP-binding cassette, sub-family C (CFTR/MRP), member 5	1.51153	1418042_a_at
Zc3h13	zinc finger CCCH type containing 13	1.51259	1430568_at
Ccnd1	cyclin D1	1.51264	1417419_at
Ap1s3	adaptor-related protein complex AP-1, sigma 3	1.51267	1455735_at
Rpl5	ribosomal protein L5	1.51289	1423665_a_at
Rps12	ribosomal protein S12	1.51378	1448344_at
Etfb	electron transferring flavoprotein, beta polypeptide	1.51384	1428181_at
Unc119b	unc-119 homolog B (C. elegans)	1.51389	1460688_s_at
2010111I01Rik	RIKEN cDNA 2010111I01 gene	1.51411	1460695_a_at
Plekhf2	pleckstrin homology domain containing, family F (with FYVE domain) member 2	1.5143	1423862_at
2310009A05Rik	RIKEN cDNA 2310009A05 gene	1.51444	1435237_at
Psen1	presenilin 1	1.5145	1450399_at
Zdhhc7	zinc finger, DHHC domain containing 7	1.51474	1416545_at
Larp1	La ribonucleoprotein domain family, member 1	1.51519	1428244_at
Mapre1	microtubule-associated protein, RP/EB family, member 1	1.51531	1450740_a_at
Gpx4	glutathione peroxidase 4	1.51539	1451695_a_at
Ibtk	inhibitor of Bruton agammaglobulinemia tyrosine kinase	1.51627	1434282_at
Apeh	acylpeptide hydrolase	1.51642	1426030_a_at
Txnrd3	thioredoxin reductase 3	1.51643	1423868_at
Cct2	chaperonin containing Tcp1, subunit 2 (beta)	1.51659	1416037_a_at
Nadk	NAD kinase	1.51665	1416248_at
Arhgap9	Rho GTPase activating protein 9	1.51688	1424249_a_at
Bin1	bridging integrator 1	1.5172	1425532_a_at
4632427E13Rik	RIKEN cDNA 4632427E13 gene	1.51723	1429331_at
Tex2	testis expressed gene 2	1.51776	1452213_at
Aldh16a1	aldehyde dehydrogenase 16 family, member A1	1.51784	1423731_at
Dad1	defender against cell death 1	1.51806	1454860_x_at
Senp2	SUMO/sentrin specific peptidase 2	1.51827	1451717_s_at
D10Bwg1364e	DNA segment, Chr 10, Brigham & Women@#$%&s Genetics 1364 expressed	1.51832	1415753_at
Rad23b	RAD23b homolog (S. cerevisiae)	1.51832	1424222_s_at
Wdr51b	WD repeat domain 51B	1.51913	1453110_at
Nol5	nucleolar protein 5	1.51925	1450986_at
Dusp7	dual specificity phosphatase 7	1.51939	1427416_x_at
5830417I10Rik	RIKEN cDNA 5830417I10 gene	1.51949	1430680_a_at
BC039210	cDNA sequence BC039210	1.52019	1455157_a_at
Nav2	neuron navigator 2	1.52037	1442467_at
Bola2	bolA-like 2 (E. coli)	1.52078	1434544_at
Rag1	recombination activating gene 1	1.5209	1450680_at
Eif2ak1	eukaryotic translation initiation factor 2 alpha kinase 1	1.52178	1421900_at
Sema4a	sema domain, immunoglobulin domain (Ig), transmembrane domain (TM) and short cytoplasmic domain, (semaphorin) 4A	1.52207	1448110_at
AI480653	expressed sequence AI480653	1.52225	1437017_at
Rad17	RAD17 homolog (S. pombe)	1.52258	1448762_at
Cul2	cullin 2	1.52278	1451231_a_at
Pabpc4	poly A binding protein, cytoplasmic 4	1.5228	1421046_a_at
6720456B07Rik	RIKEN cDNA 6720456B07 gene	1.52282	1423188_a_at
1500041N16Rik	RIKEN cDNA 1500041N16 gene	1.52307	1418732_s_at
2310066E14Rik	RIKEN cDNA 2310066E14 gene	1.52333	1424239_at
Zscan12	zinc finger and SCAN domain containing 12	1.52341	1444149_at
Hs6st1	heparan sulfate 6-O-sulfotransferase 1	1.52341	1417293_at
Npal3	NIPA-like domain containing 3	1.52449	1434315_at
Phf5a	PHD finger protein 5A	1.5246	1424170_at
Vit	vitrin	1.52562	1426231_at
1810063B05Rik	RIKEN cDNA 1810063B05 gene	1.52584	1435864_a_at
Hexim1	hexamethylene bis-acetamide inducible 1	1.52625	1425937_a_at
5430435G22Rik	RIKEN cDNA 5430435G22 gene	1.52639	1424987_at
Comtd1	catechol-O-methyltransferase domain containing 1	1.52657	1428635_at
Lrrc59	leucine rich repeat containing 59	1.52663	1416235_at
Cited2	Cbp/p300-interacting transactivator, with Glu/Asp-rich carboxy-terminal domain, 2	1.52664	1421267_a_at
Hdgf	hepatoma-derived growth factor	1.52669	1419964_s_at
Tbcd	tubulin-specific chaperone d	1.52709	1452194_at
Col4a3bp	collagen, type IV, alpha 3 (Goodpasture antigen) binding protein	1.52749	1420383_a_at
Nat10	N-acetyltransferase 10	1.52786	1433692_at
Tspan8	tetraspanin 8	1.52828	1420017_at
Nolc1	nucleolar and coiled-body phosphoprotein 1	1.52842	1428869_at
Psme3	proteaseome (prosome, macropain) 28 subunit, 3	1.5288	1418078_at
Uba1	ubiquitin-like modifier activating enzyme 1	1.52904	1448116_at
Prkcsh	protein kinase C substrate 80K-H	1.52906	1416339_a_at
Ppp4c	protein phosphatase 4, catalytic subunit	1.52919	1460288_a_at
Mapkapk3	mitogen-activated protein kinase-activated protein kinase 3	1.52999	1437494_at
Myo15b	myosin XVB	1.53024	1427203_at
Evl	Ena-vasodilator stimulated phosphoprotein	1.53064	1458889_at
Mapk9	mitogen-activated protein kinase 9	1.53072	1421877_at
Dhx8	DEAH (Asp-Glu-Ala-His) box polypeptide 8	1.53153	1426629_at
Pam	peptidylglycine alpha-amidating monooxygenase	1.53157	1418908_at
Gnb1	guanine nucleotide binding protein (G protein), beta 1	1.53176	1454696_at
Rpn1	ribophorin I	1.53187	1448353_x_at
Bat2d	BAT2 domain containing 1	1.53214	1429433_at
Rps27l	ribosomal protein S27-like	1.53251	1450925_a_at
1110054O05Rik	RIKEN cDNA 1110054O05 gene	1.53275	1429243_at
Whsc1	Wolf-Hirschhorn syndrome candidate 1 (human)	1.53318	1428827_at
Sin3b	transcriptional regulator, SIN3B (yeast)	1.53321	1424355_a_at
Pgd	phosphogluconate dehydrogenase	1.53337	1423706_a_at
Arhgdib	Rho, GDP dissociation inhibitor (GDI) beta	1.53372	1426454_at
Hras1	Harvey rat sarcoma virus oncogene 1	1.53376	1424132_at
Pip4k2a	phosphatidylinositol-5-phosphate 4-kinase, type II, alpha	1.53438	1419280_at
Arf4	ADP-ribosylation factor 4	1.53459	1423053_at
Timm17a	translocase of inner mitochondrial membrane 17a	1.5353	1426256_at
Gapdh	glyceraldehyde-3-phosphate dehydrogenase	1.5354	1418625_s_at
RP23-143A14.5	candidate tumor suppressor in ovarian cancer 2	1.53575	1418335_a_at
Orai1	ORAI calcium release-activated calcium modulator 1	1.53585	1424990_at
Tcf25	transcription factor 25 (basic helix-loop-helix)	1.53614	1424053_a_at
Ints9	integrator complex subunit 9	1.53641	1436896_at
6530404N21Rik	RIKEN cDNA 6530404N21 gene	1.5366	1453180_at
Cct7	chaperonin containing Tcp1, subunit 7 (eta)	1.53673	1415816_at
Th1l	TH1-like homolog (Drosophila)	1.53744	1416198_at
Tsn	translin	1.53792	1416908_s_at
G6pdx	glucose-6-phosphate dehydrogenase X-linked	1.53797	1448354_at
Ctps	cytidine 5@#$%&-triphosphate synthase	1.53807	1416563_at
Dok2	docking protein 2	1.53868	1416333_at
Slc25a39	solute carrier family 25, member 39	1.53882	1439410_x_at
U2af1	U2 small nuclear ribonucleoprotein auxiliary factor (U2AF) 1	1.53887	1422509_at
Tlr2	toll-like receptor 2	1.53893	1419132_at
Ndufa7	NADH dehydrogenase (ubiquinone) 1 alpha subcomplex, 7 (B14.5a)	1.53918	1455749_x_at
Hectd1	HECT domain containing 1	1.53952	1438039_at
Marcksl1	MARCKS-like 1	1.53962	1415922_s_at
Lrrc33	leucine rich repeat containing 33	1.5397	1451174_at
Ddx56	DEAD (Asp-Glu-Ala-Asp) box polypeptide 56	1.53977	1423815_at
Dlgap4	discs, large homolog-associated protein 4 (Drosophila)	1.53998	1455548_at
Rrp15	ribosomal RNA processing 15 homolog (S. cerevisiae)	1.54013	1417096_at
Polr3b	polymerase (RNA) III (DNA directed) polypeptide B	1.5405	1443466_s_at
Cript	cysteine-rich PDZ-binding protein	1.5406	1423486_at
Mgat5	mannoside acetylglucosaminyltransferase 5	1.54063	1428643_at
Cox7a2	cytochrome c oxidase, subunit VIIa 2	1.54129	1416971_at
Ugcg	UDP-glucose ceramide glucosyltransferase	1.54148	1421268_at
Selenbp1	selenium binding protein 1	1.54185	1450699_at
Slc25a44	solute carrier family 25, member 44	1.54197	1436909_at
Pdlim1	PDZ and LIM domain 1 (elfin)	1.54215	1416554_at
Rqcd1	rcd1 (required for cell differentiation) homolog 1 (S. pombe)	1.54229	1450887_at
Lrwd1	leucine-rich repeats and WD repeat domain containing 1	1.54243	1428144_at
Bcat1	branched chain aminotransferase 1, cytosolic	1.54252	1450871_a_at
BC088983	cDNA sequence BC088983	1.54257	1443234_at
Lman1	lectin, mannose-binding, 1	1.54265	1428129_at
Plec1	plectin 1	1.54282	1452178_at
Tmem119	transmembrane protein 119	1.54303	1451344_at
Snx1	sorting nexin 1	1.54317	1416260_a_at
Mbd3	methyl-CpG binding domain protein 3	1.54329	1417728_at
Bri3bp	Bri3 binding protein	1.54333	1428743_at
Prps2	phosphoribosyl pyrophosphate synthetase 2	1.54336	1420637_at
Rps27l	ribosomal protein S27-like	1.54357	1423254_x_at
Hspd1	heat shock protein 1 (chaperonin)	1.54359	1426351_at
Cox17	cytochrome c oxidase, subunit XVII assembly protein homolog (yeast)	1.5438	1434435_s_at
Fermt3	fermitin family homolog 3 (Drosophila)	1.5444	1433964_s_at
Rit1	Ras-like without CAAX 1	1.54448	1420540_a_at
Nhlrc2	NHL repeat containing 2	1.54547	1453048_at
Cenpa	centromere protein A	1.54549	1444416_at
Ipmk	inositol polyphosphate multikinase	1.54608	1437856_at
Adk	adenosine kinase	1.54631	1438292_x_at
Sip1	survival of motor neuron protein interacting protein 1	1.54647	1458627_at
Mkrn2	makorin, ring finger protein, 2	1.54664	1448897_at
Ppm1l	protein phosphatase 1 (formerly 2C)-like	1.54671	1438012_at
Rpp30	ribonuclease P/MRP 30 subunit (human)	1.54696	1423373_at
Lrrc47	leucine rich repeat containing 47	1.54709	1428451_at
Cct7	chaperonin containing Tcp1, subunit 7 (eta)	1.5472	1415817_s_at
Bysl	bystin-like	1.54741	1422767_at
Ly6e	lymphocyte antigen 6 complex, locus E	1.54768	1453304_s_at
Sap18	Sin3-associated polypeptide 18	1.54778	1434646_s_at
Mrpl50	mitochondrial ribosomal protein L50	1.54801	1424164_at
Sf3b5	splicing factor 3b, subunit 5	1.54877	1437972_s_at
Psen1	presenilin 1	1.54934	1421853_at
Tfrc	transferrin receptor	1.54945	1422966_a_at
Timm10	translocase of inner mitochondrial membrane 10 homolog (yeast)	1.54945	1417499_at
1110012M11Rik	RIKEN cDNA 1110012M11 gene	1.54965	1455895_x_at
Bcl2l12	BCL2-like 12 (proline rich)	1.54987	1428865_at
Zbtb34	zinc finger and BTB domain containing 34	1.54996	1436085_at
Ndufa4	NADH dehydrogenase (ubiquinone) 1 alpha subcomplex, 4	1.55036	1424085_at
Uck2	uridine-cytidine kinase 2	1.55056	1439740_s_at
Tsnax	translin-associated factor X	1.55067	1423395_at
Alkbh8	alkB, alkylation repair homolog 8 (E. coli)	1.55124	1429521_at
Ufc1	ubiquitin-fold modifier conjugating enzyme 1	1.55187	1416327_at
Notch1	Notch gene homolog 1 (Drosophila)	1.5523	1418634_at
Ndufab1	NADH dehydrogenase (ubiquinone) 1, alpha/beta subcomplex, 1	1.55256	1428159_s_at
Ftl1	ferritin light chain 1	1.55344	1418364_a_at
Slc20a1	solute carrier family 20, member 1	1.5538	1438824_at
1110028C15Rik	RIKEN cDNA 1110028C15 gene	1.55391	1458128_at
Ino80e	NO80 complex subunit E	1.5543	1451347_at
Sft2d1	SFT2 domain containing 1	1.55441	1460656_a_at
Sirt7	sirtuin 7 (silent mating type information regulation 2, homolog) 7 (S. cerevisiae)	1.55464	1424238_at
Hist1h3a	histone cluster 1, H3a	1.55512	1422948_s_at
Polg	polymerase (DNA directed), gamma	1.55513	1423272_at
Ywhaq	tyrosine 3-monooxygenase/tryptophan 5-monooxygenase activation protein, theta polypeptide	1.55516	1420828_s_at
Eif2b1	eukaryotic translation initiation factor 2B, subunit 1 (alpha)	1.55531	1460730_at
Srp72	signal recognition particle 72	1.55548	1428877_at
Dnaja3	DnaJ (Hsp40) homolog, subfamily A, member 3	1.55617	1420629_a_at
A730089K16Rik	RIKEN cDNA A730089K16 gene	1.55638	1437263_at
Fem1a	feminization 1 homolog a (C. elegans)	1.55763	1423583_at
Dbi	diazepam binding inhibitor	1.55786	1422432_at
Vezf1	vascular endothelial zinc finger 1	1.55852	1421335_a_at
9530058B02Rik	RIKEN cDNA 9530058B02 gene	1.55888	1417212_at
Slc38a1	solute carrier family 38, member 1	1.55895	1415903_at
Thoc5	THO complex 5	1.55934	1452672_at
39874	membrane-associated ring finger (C3HC4) 2	1.55942	1424888_at
Cbl	Casitas B-lineage lymphoma	1.55953	1455886_at
Ppox	protoporphyrinogen oxidase	1.56	1416618_at
H2-K1	histocompatibility 2, K1, K region	1.56019	1424948_x_at
Flii	flightless I homolog (Drosophila)	1.56022	1416044_at
Gorasp1	golgi reassembly stacking protein 1	1.56163	1451671_at
Cdc42	cell division cycle 42 homolog (S. cerevisiae)	1.56188	1449574_a_at
Jarid2	jumonji, AT rich interactive domain 2	1.56213	1450710_at
Ndufc1	NADH dehydrogenase (ubiquinone) 1, subcomplex unknown, 1	1.56217	1416285_at
Khdrbs1	KH domain containing, RNA binding, signal transduction associated 1	1.5624	1418629_a_at
Nsf	N-ethylmaleimide sensitive fusion protein	1.56253	1422456_at
Tmem50a	transmembrane protein 50A	1.56259	1453155_at
Capg	capping protein (actin filament), gelsolin-like	1.5626	1450355_a_at
Pkm2	pyruvate kinase, muscle	1.56263	1417308_at
LOC100048397	similar to GTP-binding protein (smg p21B)	1.56268	1435519_at
2310061I04Rik	RIKEN cDNA 2310061I04 gene	1.56269	1434155_a_at
1110007L15Rik	RIKEN cDNA 1110007L15 gene	1.56271	1451700_a_at
EG667823	predicted gene, EG667823	1.5628	1442693_at
Anapc5	anaphase-promoting complex subunit 5	1.56286	1416906_at
Psma5	proteasome (prosome, macropain) subunit, alpha type 5	1.56356	1424681_a_at
Ipmk	inositol polyphosphate multikinase	1.56363	1456200_at
Kdelr2	KDEL (Lys-Asp-Glu-Leu) endoplasmic reticulum protein retention receptor 2	1.56369	1417205_at
Bcl2l13	BCL2-like 13 (apoptosis facilitator)	1.56399	1424406_at
Timeless	timeless homolog (Drosophila)	1.56426	1417587_at
Srp14	signal recognition particle 14	1.56439	1418567_a_at
Pus1	pseudouridine synthase 1	1.56518	1418869_a_at
Rpain	RPA interacting protein	1.56569	1428828_at
9430020K01Rik	RIKEN cDNA 9430020K01 gene	1.56582	1428535_at
Scrib	scribbled homolog (Drosophila)	1.56589	1427064_a_at
Ccnd1	cyclin D1	1.56591	1417420_at
Utp6	UTP6, small subunit (SSU) processome component, homolog (yeast)	1.56641	1424500_at
Prr12	proline rich 12	1.5668	1451560_at
Xpo5	exportin 5	1.56695	1428560_at
Psmb1	proteasome (prosome, macropain) subunit, beta type 1	1.56696	1448166_a_at
BC017612	cDNA sequence BC017612	1.56765	1419403_at
Cox4i1	cytochrome c oxidase subunit IV isoform 1	1.56854	1448322_a_at
Glg1	golgi apparatus protein 1	1.56856	1448579_at
Cox6b1	cytochrome c oxidase, subunit VIb polypeptide 1	1.56862	1416565_at
Rnf19a	ring finger protein 19A	1.56888	1417509_at
Wdfy1	WD repeat and FYVE domain containing 1	1.56957	1435588_at
5830416P10Rik	RIKEN cDNA 5830416P10 gene	1.57069	1453244_at
Kcng1	potassium voltage-gated channel, subfamily G, member 1	1.57071	1457052_at
Rplp0	ribosomal protein, large, P0	1.57076	1419441_at
Fkbp4	FK506 binding protein 4	1.5709	1416362_a_at
Serf2	small EDRK-rich factor 2	1.57099	1455236_x_at
Eftud2	elongation factor Tu GTP binding domain containing 2	1.57123	1416557_a_at
Dynll2	dynein light chain LC8-type 2	1.57185	1418371_at
Mmd	monocyte to macrophage differentiation-associated	1.57286	1435645_at
Fbxo31	F-box protein 31	1.57296	1417969_at
LOC100036521	hypothetical gene LOC100036521	1.57326	1428603_at
Rpl36al	ribosomal protein L36a-like	1.5736	1448697_s_at
Rgl1	ral guanine nucleotide dissociation stimulator,-like 1	1.57362	1449124_at
Sypl	synaptophysin-like protein	1.57377	1422880_at
OTTMUSG00000009332	predicted gene, OTTMUSG00000009332	1.57396	1434193_at
Casp3	caspase 3	1.57407	1449839_at
Snd1	staphylococcal nuclease and tudor domain containing 1	1.57418	1416038_at
Ndufs7	NADH dehydrogenase (ubiquinone) Fe-S protein 7	1.57472	1451312_at
Snx9	sorting nexin 9	1.57494	1423077_at
Rpl18	ribosomal protein L18	1.57499	1450372_a_at
Mrpl23	mitochondrial ribosomal protein L23	1.57513	1416948_at
Gtpbp4	GTP binding protein 4	1.57546	1423143_at
Rps6	ribosomal protein S6	1.5757	1416142_at
1500019G21Rik	RIKEN cDNA 1500019G21 gene	1.57621	1416894_at
C530043G21Rik	RIKEN cDNA C530043G21 gene	1.57649	1451667_at
Abcb8	ATP-binding cassette, sub-family B (MDR/TAP), member 8	1.57666	1423713_at
Itgb1	integrin beta 1 (fibronectin receptor beta)	1.57713	1426918_at
Slc27a4	solute carrier family 27 (fatty acid transporter), member 4	1.57778	1424441_at
Ddi2	DNA-damage inducible protein 2	1.57781	1429094_at
Pdrg1	p53 and DNA damage regulated 1	1.57783	1428308_at
C730029A08Rik	RIKEN cDNA C730029A08 gene	1.57834	1436169_at
Hsd11b1	hydroxysteroid 11-beta dehydrogenase 1	1.57858	1449038_at
Ckap4	cytoskeleton-associated protein 4	1.57963	1455019_x_at
Steap3	STEAP family member 3	1.58005	1423468_at
Rad23a	RAD23a homolog (S. cerevisiae)	1.58085	1455391_at
Clec4d	C-type lectin domain family 4, member d	1.58124	1420804_s_at
Fars2	phenylalanine-tRNA synthetase 2 (mitochondrial)	1.58124	1431354_a_at
Psma2	proteasome (prosome, macropain) subunit, alpha type 2	1.58157	1448206_at
Slc43a2	solute carrier family 43, member 2	1.58218	1434308_at
Clta	clathrin, light polypeptide (Lca)	1.58226	1434540_a_at
Grk6	G protein-coupled receptor kinase 6	1.5824	1451672_at
Vps18	vacuolar protein sorting 18 (yeast)	1.58369	1427304_at
Slc15a3	solute carrier family 15, member 3	1.58374	1420697_at
C86595	expressed sequence C86595	1.5844	1458409_at
Ptbp1	polypyrimidine tract binding protein 1	1.58441	1424874_a_at
Bax	BCL2-associated X protein	1.58455	1416837_at
Tomm40l	translocase of outer mitochondrial membrane 40 homolog-like (yeast)	1.5849	1429382_at
Ndufa12	NADH dehydrogenase (ubiquinone) 1 alpha subcomplex, 12	1.58509	1455806_x_at
Mrps9	mitochondrial ribosomal protein S9	1.5853	1418034_at
N6amt2	N-6 adenine-specific DNA methyltransferase 2 (putative)	1.58546	1418386_at
Ehbp1l1	EH domain binding protein 1-like 1	1.58547	1448467_a_at
Coro7	coronin 7	1.58549	1428147_at
Man2a1	mannosidase 2, alpha 1	1.58578	1448647_at
Angel2	angel homolog 2 (Drosophila)	1.58626	1431606_a_at
Bap1	Brca1 associated protein 1	1.58665	1426354_at
Fdps	farnesyl diphosphate synthetase	1.58725	1423418_at
Nqo2	NAD(P)H dehydrogenase, quinone 2	1.58743	1449983_a_at
Rps19	ribosomal protein S19	1.58828	1449243_a_at
Ucp2	uncoupling protein 2 (mitochondrial, proton carrier)	1.58846	1448188_at
Uba3	ubiquitin-like modifier activating enzyme 3	1.58942	1431746_a_at
Sbds	Shwachman-Bodian-Diamond syndrome homolog (human)	1.58952	1426480_at
Rps10	ribosomal protein S10	1.58985	1416719_a_at
Ica1l	islet cell autoantigen 1-like	1.59121	1431049_at
Htra2	HtrA serine peptidase 2	1.5913	1460495_s_at
Rnaset2a	ribonuclease T2A	1.59141	1452734_at
Rpl8	ribosomal protein L8	1.59169	1417762_a_at
Prmt3	protein arginine N-methyltransferase 3	1.59182	1454008_at
Pfdn4	prefoldin 4	1.59198	1454888_at
Nubp2	nucleotide binding protein 2	1.59202	1416512_at
Aco1	aconitase 1	1.59212	1423644_at
1810010M01Rik	RIKEN cDNA 1810010M01 gene	1.59214	1428359_s_at
Lrrc59	leucine rich repeat containing 59	1.59276	1416234_at
Uck1	uridine-cytidine kinase 1	1.59371	1424399_at
Ndufv1	NADH dehydrogenase (ubiquinone) flavoprotein 1	1.59421	1415967_at
Mrpl52	mitochondrial ribosomal protein L52	1.5945	1415762_x_at
Gatm	glycine amidinotransferase (L-arginine:glycine amidinotransferase)	1.59458	1423569_at
Sec61a1	Sec61 alpha 1 subunit (S. cerevisiae)	1.5946	1448242_at
Map3k7ip2	mitogen-activated protein kinase kinase kinase 7 interacting protein 2	1.59533	1451003_at
Bop1	block of proliferation 1	1.59556	1423264_at
Ptrh2	peptidyl-tRNA hydrolase 2	1.59576	1451845_a_at
Eif2b5	eukaryotic translation initiation factor 2B, subunit 5 epsilon	1.5959	1433886_at
Rpl13a	ribosomal protein L13a	1.59627	1417608_a_at
Suv39h1	suppressor of variegation 3-9 homolog 1 (Drosophila)	1.59628	1427382_a_at
Nipa1	non imprinted in Prader-Willi/Angelman syndrome 1 homolog (human)	1.59632	1434864_at
Lpcat1	lysophosphatidylcholine acyltransferase 1	1.59652	1424460_s_at
Cs	citrate synthase	1.59692	1422577_at
Oasl1	2@#$%&-5@#$%& oligoadenylate synthetase-like 1	1.59769	1424339_at
Abtb1	ankyrin repeat and BTB (POZ) domain containing 1	1.59811	1417000_at
Asrgl1	asparaginase like 1	1.59853	1460360_at
Sub1	SUB1 homolog (S. cerevisiae)	1.59898	1422693_a_at
Fndc3b	fibronectin type III domain containing 3B	1.6	1452783_at
Gng12	guanine nucleotide binding protein (G protein), gamma 12	1.6002	1421947_at
Spata5	spermatogenesis associated 5	1.60105	1417254_at
Mrpl36	mitochondrial ribosomal protein L36	1.6011	1422819_at
Gnb2l1	guanine nucleotide binding protein (G protein), beta polypeptide 2 like 1	1.60118	1455168_a_at
Lamp1	lysosomal-associated membrane protein 1	1.60118	1415880_a_at
Rabggta	Rab geranylgeranyl transferase, a subunit	1.60144	1426046_a_at
Rpl37a	ribosomal protein L37a	1.60153	1416218_x_at
ENSMUSG00000052976	predicted gene, ENSMUSG00000052976	1.60166	1444178_at
Itga6	integrin alpha 6	1.60213	1422444_at
2310047M10Rik	RIKEN cDNA 2310047M10 gene	1.60235	1428723_at
Nek2	NIMA (never in mitosis gene a)-related expressed kinase 2	1.60242	1437580_s_at
Adamtsl4	ADAMTS-like 4	1.6027	1451932_a_at
Pkib	protein kinase inhibitor beta, cAMP dependent, testis specific	1.60286	1421137_a_at
Serpina3g	serine (or cysteine) peptidase inhibitor, clade A, member 3G	1.6029	1424923_at
3110027N22Rik	RIKEN cDNA 3110027N22 gene	1.60352	1430252_at
Smu1	smu-1 suppressor of mec-8 and unc-52 homolog (C. elegans)	1.60401	1432042_a_at
Spcs2	signal peptidase complex subunit 2 homolog (S. cerevisiae)	1.60461	1450907_at
Yars2	tyrosyl-tRNA synthetase 2 (mitochondrial)	1.60474	1430134_a_at
Stip1	stress-induced phosphoprotein 1	1.60498	1415909_at
Cndp2	CNDP dipeptidase 2 (metallopeptidase M20 family)	1.60516	1460177_at
Hbs1l	Hbs1-like (S. cerevisiae)	1.60546	1421029_a_at
Snord22	small nucleolar RNA, C/D box 22	1.60626	1433674_a_at
Mrpl18	mitochondrial ribosomal protein L18	1.60631	1448373_at
Trmt1	TRM1 tRNA methyltransferase 1 homolog (S. cerevisiae)	1.60709	1451249_at
Psme2	proteasome (prosome, macropain) 28 subunit, beta	1.60746	1417189_at
Tsn	translin	1.60768	1448515_at
Slmo2	slowmo homolog 2 (Drosophila)	1.60895	1448543_at
Uck2	uridine-cytidine kinase 2	1.60936	1426909_at
Egln1	EGL nine homolog 1 (C. elegans)	1.60943	1451110_at
Eapp	E2F-associated phosphoprotein	1.60944	1432444_a_at
Dcun1d1	DCN1, defective in cullin neddylation 1, domain containing 1 (S. cerevisiae)	1.61065	1425986_a_at
Tspan8	tetraspanin 8	1.61069	1424649_a_at
Eef2	eukaryotic translation elongation factor 2	1.6107	1424736_at
Phgdh	3-phosphoglycerate dehydrogenase	1.6108	1426658_x_at
Tmem192	transmembrane protein 192	1.611	1453052_at
Rps26	ribosomal protein S26	1.61114	1415876_a_at
Slc14a1	solute carrier family 14 (urea transporter), member 1	1.61151	1448640_at
Dnttip2	deoxynucleotidyltransferase, terminal, interacting protein 2	1.61156	1427882_at
Ifi203	interferon activated gene 203	1.61176	1451567_a_at
Psen2	presenilin 2	1.61245	1425869_a_at
Ccdc56	coiled-coil domain containing 56	1.61245	1419812_s_at
Rnf128	ring finger protein 128	1.61271	1418318_at
Daam1	dishevelled associated activator of morphogenesis 1	1.61285	1455244_at
Glrx2	glutaredoxin 2 (thioltransferase)	1.61333	1437679_a_at
Tnk2	tyrosine kinase, non-receptor, 2	1.61349	1448298_at
Slc35b1	solute carrier family 35, member B1	1.61358	1448769_at
Elavl1	ELAV (embryonic lethal, abnormal vision, Drosophila)-like 1 (Hu antigen R)	1.61364	1448151_at
Stx11	syntaxin 11	1.61369	1457780_at
Prdx6	peroxiredoxin 6	1.61401	1423223_a_at
Cpsf3l	cleavage and polyadenylation specific factor 3-like	1.61433	1423964_at
Lman1	lectin, mannose-binding, 1	1.61533	1428130_at
Ikbkap	inhibitor of kappa light polypeptide enhancer in B-cells, kinase complex-associated protein	1.61585	1424142_at
Map4k4	mitogen-activated protein kinase kinase kinase kinase 4	1.61643	1422615_at
Ndufb4	NADH dehydrogenase (ubiquinone) 1 beta subcomplex 4	1.61688	1428076_s_at
Kcnk12	potassium channel, subfamily K, member 12	1.6177	1441280_at
Zfp828	zinc finger protein 828	1.61776	1454679_at
0610007L01Rik	RIKEN cDNA 0610007L01 gene	1.6181	1428544_at
M6pr	mannose-6-phosphate receptor, cation dependent	1.61822	1416386_a_at
4631426J05Rik	RIKEN cDNA 4631426J05 gene	1.61852	1452092_at
Sec11a	SEC11 homolog A (S. cerevisiae)	1.61909	1418223_at
Zkscan3	zinc finger with KRAB and SCAN domains 3	1.61913	1415689_s_at
Memo1	mediator of cell motility 1	1.61954	1420339_at
Fau	Finkel-Biskis-Reilly murine sarcoma virus (FBR-MuSV) ubiquitously expressed (fox derived)	1.61958	1417452_a_at
Acbd3	acyl-Coenzyme A binding domain containing 3	1.61986	1456316_a_at
Urod	uroporphyrinogen decarboxylase	1.6206	1417206_at
Rabggtb	RAB geranylgeranyl transferase, b subunit	1.62173	1419553_a_at
Fxn	frataxin	1.62192	1427282_a_at
Spcs1	signal peptidase complex subunit 1 homolog (S. cerevisiae)	1.62202	1448258_a_at
Timm17b	translocase of inner mitochondrial membrane 17b	1.62265	1460685_at
Ddx46	DEAD (Asp-Glu-Ala-Asp) box polypeptide 46	1.625	1424569_at
Srp9	signal recognition particle 9	1.62533	1417530_a_at
Gtf3c1	general transcription factor III C 1	1.62627	1438425_at
2610024G14Rik	RIKEN cDNA 2610024G14 gene	1.62631	1418222_at
Tgfb1	transforming growth factor, beta 1	1.62648	1420653_at
Cdt1	chromatin licensing and DNA replication factor 1	1.62655	1424144_at
Pold1	polymerase (DNA directed), delta 1, catalytic subunit	1.62728	1448187_at
Wdr81	WD repeat domain 81	1.6274	1460234_at
BC023892	cDNA sequence BC023892	1.62788	1437868_at
Ank1	ankyrin 1, erythroid	1.62827	1425677_a_at
Cnp	2@#$%&,3@#$%&-cyclic nucleotide 3@#$%& phosphodiesterase	1.62874	1418980_a_at
Tceb3	transcription elongation factor B (SIII), polypeptide 3	1.62883	1422591_at
Dnajc11	DnaJ (Hsp40) homolog, subfamily C, member 11	1.62946	1433880_at
Scp2	sterol carrier protein 2, liver	1.62966	1426219_at
Cd93	CD93 antigen	1.62972	1419589_at
Rbm28	RNA binding motif protein 28	1.63017	1452091_a_at
H2-K1	histocompatibility 2, K1, K region	1.63106	1425336_x_at
4631426J05Rik	RIKEN cDNA 4631426J05 gene	1.63131	1426514_at
Tpm3	tropomyosin 3, gamma	1.63153	1449996_a_at
D4Ertd617e	DNA segment, Chr 4, ERATO Doi 617, expressed	1.63278	1457668_x_at
Vamp5	vesicle-associated membrane protein 5	1.6329	1430522_a_at
H2-D1	histocompatibility 2, D region locus 1	1.63344	1451784_x_at
Zc3hav1	zinc finger CCCH type, antiviral 1	1.63347	1431909_at
Dzip1	DAZ interacting protein 1	1.63464	1443772_at
Ruvbl2	RuvB-like protein 2	1.63494	1422482_at
Wdfy1	WD repeat and FYVE domain containing 1	1.63507	1424749_at
Cd24a	CD24a antigen	1.63595	1416034_at
2610002M06Rik	RIKEN cDNA 2610002M06 gene	1.63609	1419690_at
Il10rb	interleukin 10 receptor, beta	1.63626	1419455_at
Elp3	elongation protein 3 homolog (S. cerevisiae)	1.63635	1426643_at
Plac8	placenta-specific 8	1.63663	1451335_at
Usp24	ubiquitin specific peptidase 24	1.6369	1448014_s_at
Cd69	CD69 antigen	1.63701	1428735_at
Yif1a	Yip1 interacting factor homolog A (S. cerevisiae)	1.63709	1423940_at
Reep5	receptor accessory protein 5	1.63745	1419398_a_at
Tspan17	tetraspanin 17	1.63775	1455642_a_at
Lsm4	LSM4 homolog, U6 small nuclear RNA associated (S. cerevisiae)	1.63776	1448622_at
100041294	predicted gene, 100041294	1.63797	1422418_s_at
Ddost	dolichyl-di-phosphooligosaccharide-protein glycotransferase	1.638	1416493_at
Lpcat3	lysophosphatidylcholine acyltransferase 3	1.63806	1423960_at
Stk11	serine/threonine kinase 11	1.63827	1418644_a_at
Rexo2	REX2, RNA exonuclease 2 homolog (S. cerevisiae)	1.63831	1451259_at
Ppm1b	protein phosphatase 1B, magnesium dependent, beta isoform	1.63846	1425330_a_at
Camk1d	calcium/calmodulin-dependent protein kinase ID	1.63861	1438643_at
Afg3l2	AFG3(ATPase family gene 3)-like 2 (yeast)	1.6394	1427206_at
Ndufv2	NADH dehydrogenase (ubiquinone) flavoprotein 2	1.64045	1428179_at
Rdh11	retinol dehydrogenase 11	1.6406	1449209_a_at
Baz2a	bromodomain adjacent to zinc finger domain, 2A	1.64065	1427210_at
LOC73899	hypothetical LOC73899	1.64076	1431688_at
D13Wsu177e	DNA segment, Chr 13, Wayne State University 177, expressed	1.64095	1424620_at
Runx1	runt related transcription factor 1	1.64184	1427650_a_at
Lrp10	low-density lipoprotein receptor-related protein 10	1.64244	1416836_at
Rnf141	ring finger protein 141	1.64259	1449086_at
Ndufa11	NADH dehydrogenase (ubiquinone) 1 alpha subcomplex 11	1.6429	1429708_at
Grn	granulin	1.64345	1456567_x_at
Eif2s3x	eukaryotic translation initiation factor 2, subunit 3, structural gene X-linked	1.64373	1423744_x_at
Srd5a3	steroid 5 alpha-reductase 3	1.64414	1423573_at
Tbl1xr1	transducin (beta)-like 1X-linked receptor 1	1.64497	1450739_at
Cd47	CD47 antigen (Rh-related antigen, integrin-associated signal transducer)	1.64506	1419554_at
Ube2a	ubiquitin-conjugating enzyme E2A, RAD6 homolog (S. cerevisiae)	1.64601	1448772_at
Ifngr1	interferon gamma receptor 1	1.64603	1448167_at
1810029B16Rik	RIKEN cDNA 1810029B16 gene	1.64625	1423289_a_at
Ebp	phenylalkylamine Ca2+ antagonist (emopamil) binding protein	1.64636	1416667_at
Npc2	Niemann Pick type C2	1.64644	1416901_at
Asb13	ankyrin repeat and SOCS box-containing 13	1.6465	1449460_at
Itm2b	integral membrane protein 2B	1.64818	1418000_a_at
Xpo6	exportin 6	1.64849	1422759_a_at
Nsun2	NOL1/NOP2/Sun domain family member 2	1.64859	1423850_at
Rbbp4	retinoblastoma binding protein 4	1.64901	1454875_a_at
Prmt5	protein arginine N-methyltransferase 5	1.65031	1427439_s_at
Eif3c	eukaryotic translation initiation factor 3, subunit C	1.65138	1415859_at
Saps3	SAPS domain family, member 3	1.65149	1423881_at
Dera	2-deoxyribose-5-phosphate aldolase homolog (C. elegans)	1.65203	1424047_at
Psma7	proteasome (prosome, macropain) subunit, alpha type 7	1.65217	1423568_at
Mrpl17	mitochondrial ribosomal protein L17	1.65218	1450866_a_at
Myo1d	myosin ID	1.6522	1435463_s_at
Pi16	peptidase inhibitor 16	1.65221	1453839_a_at
Tcn2	transcobalamin 2	1.65317	1448200_at
Dzip3	DAZ interacting protein 3, zinc finger	1.65366	1444058_at
Fibp	fibroblast growth factor (acidic) intracellular binding protein	1.65369	1422516_a_at
Nup35	nucleoporin 35	1.65408	1426447_at
Nomo1	nodal modulator 1	1.65422	1451169_at
Yif1b	Yip1 interacting factor homolog B (S. cerevisiae)	1.65483	1428445_at
Fn1	fibronectin 1	1.65491	1437218_at
Nans	N-acetylneuraminic acid synthase (sialic acid synthase)	1.65504	1417773_at
Srp14	signal recognition particle 14	1.6552	1418568_x_at
2310008H09Rik	RIKEN cDNA 2310008H09 gene	1.65664	1436541_at
Sephs1	selenophosphate synthetase 1	1.65667	1433974_at
Amd1	S-adenosylmethionine decarboxylase 1	1.65672	1448484_at
Mepce	methylphosphate capping enzyme	1.65726	1424288_at
Etf1	eukaryotic translation termination factor 1	1.65732	1451208_at
2610002D18Rik	RIKEN cDNA 2610002D18 gene	1.65734	1429812_at
Tardbp	TAR DNA binding protein	1.65734	1423723_s_at
Rpn1	ribophorin I	1.6577	1416470_a_at
Rbms1	RNA binding motif, single stranded interacting protein 1	1.65774	1434005_at
Syncrip	synaptotagmin binding, cytoplasmic RNA interacting protein	1.65798	1450743_s_at
Ndufa7	NADH dehydrogenase (ubiquinone) 1 alpha subcomplex, 7 (B14.5a)	1.65939	1428360_x_at
9130011J15Rik	RIKEN cDNA 9130011J15 gene	1.65947	1426646_at
Clybl	citrate lyase beta like	1.65967	1421014_a_at
Shmt2	serine hydroxymethyltransferase 2 (mitochondrial)	1.65968	1426423_at
C230085N15Rik	RIKEN cDNA C230085N15 gene	1.66051	1457656_s_at
B4galnt1	beta-1,4-N-acetyl-galactosaminyl transferase 1	1.66056	1418655_at
Slc35a4	solute carrier family 35, member A4	1.6606	1416110_at
Scamp2	secretory carrier membrane protein 2	1.66066	1448404_at
Mkrn1	makorin, ring finger protein, 1	1.66094	1418435_at
D17Wsu104e	DNA segment, Chr 17, Wayne State University 104, expressed	1.66115	1416696_at
Fis1	fission 1 (mitochondrial outer membrane) homolog (yeast)	1.66144	1416764_at
Csf1r	colony stimulating factor 1 receptor	1.66157	1423593_a_at
Timm44	translocase of inner mitochondrial membrane 44	1.66178	1417670_at
Mtr	5-methyltetrahydrofolate-homocysteine methyltransferase	1.66254	1458532_at
Man1c1	mannosidase, alpha, class 1C, member 1	1.66325	1436193_at
Prkar2b	protein kinase, cAMP dependent regulatory, type II beta	1.66372	1430640_a_at
Cherp	calcium homeostasis endoplasmic reticulum protein	1.66397	1451896_a_at
Psmg1	proteasome (prosome, macropain) assembly chaperone 1	1.66399	1448307_at
Dut	deoxyuridine triphosphatase	1.66445	1419270_a_at
Ccdc124	coiled-coil domain containing 124	1.66516	1428605_at
Tmem9b	TMEM9 domain family, member B	1.66525	1417874_at
Myst2	MYST histone acetyltransferase 2	1.66531	1447631_at
Mbc2	membrane bound C2 domain containing protein	1.6656	1451099_at
Tmem115	transmembrane protein 115	1.66575	1448567_at
Angptl1	angiopoietin-like 1	1.66577	1446396_at
H2-Aa	histocompatibility 2, class II antigen A, alpha	1.66702	1438858_x_at
Txndc17	thioredoxin domain containing 17	1.66804	1423035_s_at
Stxbp1	syntaxin binding protein 1	1.66844	1420505_a_at
Ubfd1	ubiquitin family domain containing 1	1.66868	1448968_at
Lsm8	LSM8 homolog, U6 small nuclear RNA associated (S. cerevisiae)	1.66923	1448703_at
Hk1	hexokinase 1	1.6694	1437974_a_at
Hsph1	heat shock 105kDa/110kDa protein 1	1.66994	1425993_a_at
Psmd1	proteasome (prosome, macropain) 26S subunit, non-ATPase, 1	1.66999	1429291_at
Gmppb	GDP-mannose pyrophosphorylase B	1.67019	1439030_at
Tmem188	transmembrane protein 188	1.67042	1452813_a_at
Magoh	mago-nashi homolog, proliferation-associated (Drosophila)	1.67067	1416212_at
Ssx2ip	synovial sarcoma, X breakpoint 2 interacting protein	1.67071	1448743_at
Cd200r4	Cd200 receptor 4	1.67119	1435313_at
Sap18	Sin3-associated polypeptide 18	1.6719	1419445_s_at
Atox1	ATX1 (antioxidant protein 1) homolog 1 (yeast)	1.67266	1415760_s_at
Ndufa3	NADH dehydrogenase (ubiquinone) 1 alpha subcomplex, 3	1.67269	1452790_x_at
2310008H09Rik	RIKEN cDNA 2310008H09 gene	1.67285	1420548_a_at
5730508B09Rik	RIKEN cDNA 5730508B09 gene	1.67287	1429678_at
Ranbp1	RAN binding protein 1	1.6729	1422547_at
Ccl4	chemokine (C-C motif) ligand 4	1.673	1421578_at
Tspo	translocator protein	1.6732	1416695_at
Satb1	special AT-rich sequence binding protein 1	1.67353	1416007_at
Pgm1	phosphoglucomutase 1	1.67355	1453283_at
Cbx5	chromobox homolog 5 (Drosophila HP1a)	1.6743	1421933_at
Tspan33	tetraspanin 33	1.67448	1451608_a_at
Cog8	component of oligomeric golgi complex 8	1.67505	1426821_at
Rrm2	ribonucleotide reductase M2	1.67545	1416120_at
Eif2s3x	eukaryotic translation initiation factor 2, subunit 3, structural gene X-linked	1.676	1451090_a_at
Psap	prosaposin	1.67632	1415687_a_at
Cad	carbamoyl-phosphate synthetase 2, aspartate transcarbamylase, and dihydroorotase	1.67632	1452829_at
Nfam1	Nfat activating molecule with ITAM motif 1	1.6764	1428790_at
Hsp90b1	heat shock protein 90, beta (Grp94), member 1	1.67641	1438040_a_at
Psmb3	proteasome (prosome, macropain) subunit, beta type 3	1.67647	1417052_at
Ptpmt1	protein tyrosine phosphatase, mitochondrial 1	1.67662	1426581_at
EG433182	predicted gene, EG433182	1.67678	1427404_x_at
Nup54	nucleoporin 54	1.67711	1432539_a_at
Arl2bp	ADP-ribosylation factor-like 2 binding protein	1.67748	1429859_a_at
Sae1	SUMO1 activating enzyme subunit 1	1.6775	1430022_at
Dcxr	dicarbonyl L-xylulose reductase	1.67786	1419456_at
Ufsp1	UFM1-specific peptidase 1	1.67861	1447822_x_at
Gla	galactosidase, alpha	1.67862	1418248_at
2900011L18Rik	RIKEN cDNA 2900011L18 gene	1.67936	1432757_at
Thop1	thimet oligopeptidase 1	1.67988	1448907_at
Scyl2	SCY1-like 2 (S. cerevisiae)	1.68003	1436314_at
Psmd11	proteasome (prosome, macropain) 26S subunit, non-ATPase, 11	1.68102	1429370_a_at
Psmb2	proteasome (prosome, macropain) subunit, beta type 2	1.68186	1448262_at
Trappc4	trafficking protein particle complex 4	1.68256	1415674_a_at
Slc4a7	solute carrier family 4, sodium bicarbonate cotransporter, member 7	1.68429	1455876_at
Mrpl41	mitochondrial ribosomal protein L41	1.68533	1428589_at
LOC100039864	hypothetical protein LOC100039864	1.68601	1436040_at
Atp13a3	ATPase type 13A3	1.68692	1442145_at
5730601F06Rik	RIKEN cDNA 5730601F06 gene	1.68719	1457913_at
Wdr23	WD repeat domain 23	1.6872	1460189_at
Mta2	metastasis-associated gene family, member 2	1.68732	1423165_a_at
Zbtb5	zinc finger and BTB domain containing 5	1.68761	1437484_at
Stxbp2	syntaxin binding protein 2	1.68805	1416449_x_at
Cpox	coproporphyrinogen oxidase	1.68908	1422492_at
Stub1	STIP1 homology and U-Box containing protein 1	1.6891	1416580_a_at
Tapbp	TAP binding protein	1.68928	1421812_at
Ckap4	cytoskeleton-associated protein 4	1.68942	1426755_at
Ptdss2	phosphatidylserine synthase 2	1.6896	1434586_a_at
Snrpb	small nuclear ribonucleoprotein B	1.68992	1419260_a_at
Aspm	asp (abnormal spindle)-like, microcephaly associated (Drosophila)	1.69041	1458560_at
Ubap2l	ubiquitin associated protein 2-like	1.69106	1433541_a_at
Hint1	histidine triad nucleotide binding protein 1	1.69121	1424018_at
Stat1	signal transducer and activator of transcription 1	1.6918	1440481_at
Glt25d1	glycosyltransferase 25 domain containing 1	1.69196	1433495_at
H28	histocompatibility 28	1.69213	1425917_at
Ssr2	signal sequence receptor, beta	1.69286	1449930_a_at
Atrnl1	attractin like 1	1.69313	1419922_s_at
Eif3e	eukaryotic translation initiation factor 3, subunit E	1.69325	1460432_a_at
Tmem192	transmembrane protein 192	1.69396	1424732_s_at
Creb3	cAMP responsive element binding protein 3	1.69415	1424741_s_at
Htatip2	HIV-1 tat interactive protein 2, homolog (human)	1.69415	1451814_a_at
Gclm	glutamate-cysteine ligase , modifier subunit	1.69444	1418627_at
Ddx39	DEAD (Asp-Glu-Ala-Asp) box polypeptide 39	1.69481	1423643_at
Chfr	checkpoint with forkhead and ring finger domains	1.69507	1433550_at
Txndc11	thioredoxin domain containing 11	1.69529	1448782_at
Nap1l1	nucleosome assembly protein 1-like 1	1.69531	1420479_a_at
LOC432459	hypothetical gene supported by AK082906	1.69576	1443136_at
Ier3ip1	immediate early response 3 interacting protein 1	1.69596	1448702_at
Tufm	Tu translation elongation factor, mitochondrial	1.69612	1433952_at
Cd93	CD93 antigen	1.69709	1456046_at
Capza1	capping protein (actin filament) muscle Z-line, alpha 1	1.6971	1452038_at
Gltscr2	glioma tumor suppressor candidate region gene 2	1.69742	1451121_a_at
Ifngr2	interferon gamma receptor 2	1.69826	1423557_at
LOC100048397	similar to GTP-binding protein (smg p21B)	1.69883	1435518_at
Ifi35	interferon-induced protein 35	1.6989	1459151_x_at
Egfl7	EGF-like domain 7	1.69906	1435823_x_at
Pex6	peroxisomal biogenesis factor 6	1.69908	1424078_s_at
Gapvd1	GTPase activating protein and VPS9 domains 1	1.69932	1453146_at
Rpo1-3	RNA polymerase 1-3	1.70021	1448287_at
Lats2	large tumor suppressor 2	1.70022	1425420_s_at
2310028O11Rik	RIKEN cDNA 2310028O11 gene	1.70027	1455126_x_at
Pno1	partner of NOB1 homolog (S. cerevisiae)	1.70096	1450735_at
Igh-6	immunoglobulin heavy chain 6 (heavy chain of IgM)	1.701	1427329_a_at
Lcp2	lymphocyte cytosolic protein 2	1.70104	1418641_at
Ndufs4	NADH dehydrogenase (ubiquinone) Fe-S protein 4	1.70104	1448959_at
Got1	glutamate oxaloacetate transaminase 1, soluble	1.7011	1450970_at
Eif2b3	eukaryotic translation initiation factor 2B, subunit 3	1.70133	1434524_at
H2-Aa	histocompatibility 2, class II antigen A, alpha	1.70175	1435290_x_at
6620401K05Rik	RIKEN cDNA 6620401K05 gene	1.70204	1434321_at
Brd2	bromodomain containing 2	1.70226	1437210_a_at
2210016F16Rik	RIKEN cDNA 2210016F16 gene	1.7028	1428331_at
Snrpa1	small nuclear ribonucleoprotein polypeptide A@#$%&	1.70288	1417352_s_at
Myo1f	myosin IF	1.70373	1429525_s_at
Mrpl20	mitochondrial ribosomal protein L20	1.70637	1416093_a_at
Mtap7d1	microtubule-associated protein 7 domain containing 1	1.70651	1424040_at
Slc25a1	solute carrier family 25 (mitochondrial carrier, citrate transporter), member 1	1.70682	1428190_at
Mrps28	mitochondrial ribosomal protein S28	1.70766	1452585_at
Pnkp	polynucleotide kinase 3@#$%&- phosphatase	1.70783	1416378_at
Itgb7	integrin beta 7	1.70952	1418741_at
Cd200r3	CD200 receptor 3	1.70971	1453813_at
Gdap10	ganglioside-induced differentiation-associated-protein 10	1.71052	1420342_at
Pck2	phosphoenolpyruvate carboxykinase 2 (mitochondrial)	1.71082	1425615_a_at
Ndufa8	NADH dehydrogenase (ubiquinone) 1 alpha subcomplex, 8	1.71135	1423692_at
Tomm7	translocase of outer mitochondrial membrane 7 homolog (yeast)	1.71144	1428214_at
Nucb1	nucleobindin 1	1.71179	1416903_at
Irgm1	immunity-related GTPase family M member 1	1.71179	1418825_at
H2-Eb1	histocompatibility 2, class II antigen E beta	1.71188	1417025_at
Ucp2	uncoupling protein 2 (mitochondrial, proton carrier)	1.71203	1459741_x_at
Mkrn1	makorin, ring finger protein, 1	1.7121	1455504_a_at
1810033B17Rik	RIKEN cDNA 1810033B17 gene	1.71246	1430612_at
Ndufs6	NADH dehydrogenase (ubiquinone) Fe-S protein 6	1.71263	1433603_at
Gda	guanine deaminase	1.71307	1435748_at
4930570C03Rik	RIKEN cDNA 4930570C03 gene	1.71333	1450410_a_at
Zfp622	zinc finger protein 622	1.71368	1425030_at
Cdk5r1	cyclin-dependent kinase 5, regulatory subunit 1 (p35)	1.71373	1433451_at
A930037G23Rik	RIKEN cDNA A930037G23 gene	1.71386	1454628_at
Csk	c-src tyrosine kinase	1.71469	1423518_at
Reps2	RALBP1 associated Eps domain containing protein 2	1.71483	1435389_at
Atp6v0a2	ATPase, H+ transporting, lysosomal V0 subunit A2	1.71495	1449870_a_at
Ldlrap1	low density lipoprotein receptor adaptor protein 1	1.71508	1458060_at
Mgl1	macrophage galactose N-acetyl-galactosamine specific lectin 1	1.71565	1419605_at
BC013712	cDNA sequence BC013712	1.71587	1427041_at
Mcm3	minichromosome maintenance deficient 3 (S. cerevisiae)	1.71638	1426652_at
Rbck1	RanBP-type and C3HC4-type zinc finger containing 1	1.71697	1415792_at
Ndufb2	NADH dehydrogenase (ubiquinone) 1 beta subcomplex, 2	1.71714	1448483_a_at
Hax1	HCLS1 associated X-1	1.71742	1426187_a_at
Eif4ebp1	eukaryotic translation initiation factor 4E binding protein 1	1.71782	1417562_at
Scamp3	secretory carrier membrane protein 3	1.71787	1416294_at
Taf6l	TAF6-like RNA polymerase II, p300/CBP-associated factor (PCAF)-associated factor	1.71838	1452600_at
Slc36a1	solute carrier family 36 (proton/amino acid symporter), member 1	1.71852	1428793_at
Hcfc2	host cell factor C2	1.71922	1428617_at
Tbc1d2b	TBC1 domain family, member 2B	1.71923	1428508_at
Grb2	growth factor receptor bound protein 2	1.71955	1449111_a_at
Psma6	proteasome (prosome, macropain) subunit, alpha type 6	1.72173	1416506_at
Aldh1a7	aldehyde dehydrogenase family 1, subfamily A7	1.72222	1418601_at
Adrm1	adhesion regulating molecule 1	1.72323	1419263_a_at
C130098B18Rik	RIKEN cDNA C130098B18 gene	1.72402	1446354_at
Tbl3	transducin (beta)-like 3	1.72419	1415750_at
Txndc17	thioredoxin domain containing 17	1.72424	1423034_at
Vps37c	vacuolar protein sorting 37C (yeast)	1.72461	1426227_s_at
H2-Aa	histocompatibility 2, class II antigen A, alpha	1.7253	1452431_s_at
Hexim2	hexamthylene bis-acetamide inducible 2	1.72545	1429026_at
Tmem222	transmembrane protein 222	1.72918	1452686_s_at
Mid1ip1	Mid1 interacting protein 1 (gastrulation specific G12-like (zebrafish))	1.72947	1416840_at
Exosc4	exosome component 4	1.72956	1424685_at
Fermt3	fermitin family homolog 3 (Drosophila)	1.72993	1433963_a_at
Polr2f	polymerase (RNA) II (DNA directed) polypeptide F	1.73044	1415754_at
Dyrk1a	dual-specificity tyrosine-(Y)-phosphorylation regulated kinase 1a	1.73112	1451977_at
Mapbpip	mitogen-activated protein binding protein interacting protein	1.73195	1422797_at
Mrpl45	mitochondrial ribosomal protein L45	1.73211	1423492_at
Gnb2	guanine nucleotide binding protein (G protein), beta 2	1.73223	1450623_at
Satb1	special AT-rich sequence binding protein 1	1.73289	1437699_at
Srm	spermidine synthase	1.73293	1421260_a_at
1110013L07Rik	RIKEN cDNA 1110013L07 gene	1.73293	1454893_at
H2-L	histocompatibility 2, D region	1.73303	1425545_x_at
1110018G07Rik	RIKEN cDNA 1110018G07 gene	1.73335	1433767_at
Mobkl1b	MOB1, Mps One Binder kinase activator-like 1B (yeast)	1.73365	1424484_at
Rbks	ribokinase	1.73419	1424841_s_at
Rab8a	RAB8A, member RAS oncogene family	1.7346	1440620_at
Aldoa	aldolase A, fructose-bisphosphate	1.73516	1433604_x_at
Nfkbib	nuclear factor of kappa light polypeptide gene enhancer in B-cells inhibitor, beta	1.73531	1421266_s_at
Ccl17	chemokine (C-C motif) ligand 17	1.73532	1419413_at
Tnk2	tyrosine kinase, non-receptor, 2	1.73701	1448297_a_at
Nuak2	NUAK family, SNF1-like kinase, 2	1.73779	1429049_at
Sdhb	succinate dehydrogenase complex, subunit B, iron sulfur (Ip)	1.73792	1418005_at
Ubl4	ubiquitin-like 4	1.73798	1424538_at
Plxnc1	plexin C1	1.73855	1450905_at
A730054J21Rik	RIKEN cDNA A730054J21 gene	1.73983	1438531_at
Tmed10	transmembrane emp24-like trafficking protein 10 (yeast)	1.74054	1424708_at
Eefsec	eukaryotic elongation factor, selenocysteine-tRNA-specific	1.74077	1416964_at
H2-K1	histocompatibility 2, K1, K region	1.74136	1427746_x_at
BC024659	cDNA sequence BC024659	1.74166	1433986_at
9330161L09Rik	RIKEN cDNA 9330161L09 gene	1.74296	1431641_at
Dtymk	deoxythymidylate kinase	1.7436	1449116_a_at
Syncrip	synaptotagmin binding, cytoplasmic RNA interacting protein	1.74362	1422769_at
Gtf2f2	general transcription factor IIF, polypeptide 2	1.74388	1426626_at
Mybbp1a	MYB binding protein (P160) 1a	1.74395	1423430_at
Ctsl	cathepsin L	1.74398	1451310_a_at
Maf1	MAF1 homolog (S. cerevisiae)	1.74469	1451126_at
Ak2	adenylate kinase 2	1.74475	1448451_at
1500032L24Rik	RIKEN cDNA 1500032L24 gene	1.74549	1452584_at
Gtpbp3	GTP binding protein 3	1.74632	1457975_at
St6galnac4	ST6 (alpha-N-acetyl-neuraminyl-2,3-beta-galactosyl-1,3)-N-acetylgalactosaminide alpha-2,6-sialyltransferase 4	1.74701	1418075_at
Usp24	ubiquitin specific peptidase 24	1.74807	1441018_at
Acad9	acyl-Coenzyme A dehydrogenase family, member 9	1.74905	1453206_at
Ltb4r1	leukotriene B4 receptor 1	1.75029	1420407_at
Coq3	coenzyme Q3 homolog, methyltransferase (yeast)	1.7507	1436351_at
Pex5	peroxisome biogenesis factor 5	1.75087	1426770_at
Retsat	retinol saturase (all trans retinol 13,14 reductase)	1.75134	1424715_at
Raf1	v-raf-leukemia viral oncogene 1	1.75163	1425419_a_at
Nola2	nucleolar protein family A, member 2	1.75431	1416605_at
C130081A10Rik	RIKEN cDNA C130081A10 gene	1.75488	1440709_at
Nup107	nucleoporin 107	1.75657	1426751_s_at
Adar	adenosine deaminase, RNA-specific	1.75673	1425405_a_at
Mecr	mitochondrial trans-2-enoyl-CoA reductase	1.75702	1417097_at
Sfxn1	sideroflexin 1	1.75712	1417560_at
Herc1	hect (homologous to the E6-AP (UBE3A) carboxyl terminus) domain and RCC1 (CHC1)-like domain (RLD) 1	1.75738	1440437_at
Il12a	interleukin 12a	1.75795	1425454_a_at
Fes	feline sarcoma oncogene	1.75902	1427368_x_at
Aspm	asp (abnormal spindle)-like, microcephaly associated (Drosophila)	1.75981	1441520_at
Sap18	Sin3-associated polypeptide 18	1.76067	1419444_at
Zfp36	zinc finger protein 36	1.76081	1452519_a_at
Garnl4	GTPase activating RANGAP domain-like 4	1.76112	1434754_at
Ccnb1-rs1	cyclin B1, related sequence 1	1.76134	1416076_at
Aplp2	amyloid beta (A4) precursor-like protein 2	1.76143	1421889_a_at
Ccdc86	coiled-coil domain containing 86	1.76251	1454197_a_at
Spcs3	signal peptidase complex subunit 3 homolog (S. cerevisiae)	1.7628	1451175_at
Adrbk1	adrenergic receptor kinase, beta 1	1.76363	1451992_at
Iah1	isoamyl acetate-hydrolyzing esterase 1 homolog (S. cerevisiae)	1.76367	1429119_at
Insig2	insulin induced gene 2	1.76394	1417982_at
Abcb6	ATP-binding cassette, sub-family B (MDR/TAP), member 6	1.76624	1422524_at
Ifrd2	interferon-related developmental regulator 2	1.76735	1451016_at
D10Ertd276e	DNA segment, Chr 10, ERATO Doi 276, expressed	1.7677	1457851_at
Cass4	Cas scaffolding protein family member 4	1.76797	1444426_at
Ldha	lactate dehydrogenase A	1.76895	1419737_a_at
Eno1	enolase 1, alpha non-neuron	1.76971	1419023_x_at
Ddx19b	DEAD (Asp-Glu-Ala-Asp) box polypeptide 19b	1.77066	1425204_s_at
Ergic3	ERGIC and golgi 3	1.77076	1451017_at
Mtmr4	myotubularin related protein 4	1.7719	1418151_at
Isca1	iron-sulfur cluster assembly 1 homolog (S. cerevisiae)	1.77213	1423651_at
Slc16a1	solute carrier family 16 (monocarboxylic acid transporters), member 1	1.77324	1415802_at
3110001D03Rik	RIKEN cDNA 3110001D03 gene	1.77536	1423317_at
Ncoa3	nuclear receptor coactivator 3	1.77568	1422737_at
Fen1	flap structure specific endonuclease 1	1.77571	1421731_a_at
St8sia4	ST8 alpha-N-acetyl-neuraminide alpha-2,8-sialyltransferase 4	1.77629	1430391_a_at
H2-T24	histocompatibility 2, T region locus 24	1.77679	1422160_at
Coro1a	coronin, actin binding protein 1A	1.77681	1416246_a_at
Samm50	sorting and assembly machinery component 50 homolog (S. cerevisiae)	1.77693	1428068_at
Cds2	CDP-diacylglycerol synthase (phosphatidate cytidylyltransferase) 2	1.77706	1418794_at
Gbp3	guanylate binding protein 3	1.77717	1418392_a_at
Galnt2	UDP-N-acetyl-alpha-D-galactosamine:polypeptide N-acetylgalactosaminyltransferase 2	1.778	1426756_at
Gadd45g	growth arrest and DNA-damage-inducible 45 gamma	1.77907	1453851_a_at
1810008A18Rik	RIKEN cDNA 1810008A18 gene	1.77915	1417448_at
Sypl	synaptophysin-like protein	1.77928	1435082_at
Slc16a10	solute carrier family 16 (monocarboxylic acid transporters), member 10	1.7793	1434592_at
Cyb5b	cytochrome b5 type B	1.77957	1448844_at
Rgs12	regulator of G-protein signaling 12	1.78064	1453129_a_at
Runx1	runt related transcription factor 1	1.7817	1452531_at
Cotl1	coactosin-like 1 (Dictyostelium)	1.78185	1425801_x_at
Atp8a1	ATPase, aminophospholipid transporter (APLT), class I, type 8A, member 1	1.78191	1433827_at
Bdh1	3-hydroxybutyrate dehydrogenase, type 1	1.78244	1452257_at
Kif5b	kinesin family member 5B	1.78272	1418427_at
Taldo1	transaldolase 1	1.78311	1425129_a_at
Csf2rb	colony stimulating factor 2 receptor, beta, low-affinity (granulocyte-macrophage)	1.78401	1421326_at
Mettl11a	methyltransferase like 11A	1.78436	1451278_a_at
Egfl7	EGF-like domain 7	1.78487	1451427_a_at
Shisa2	shisa homolog 2 (Xenopus laevis)	1.7852	1423851_a_at
4921511H13Rik	RIKEN cDNA 4921511H13 gene	1.78535	1454841_at
Alg8	asparagine-linked glycosylation 8 homolog (yeast, alpha-1,3-glucosyltransferase)	1.78576	1455887_at
Ccne1	cyclin E1	1.78581	1441910_x_at
Necap2	NECAP endocytosis associated 2	1.78614	1418962_at
Nme1	non-metastatic cells 1, protein (NM23A) expressed in	1.78788	1424110_a_at
Rhog	ras homolog gene family, member G	1.78896	1422572_at
Slc11a2	solute carrier family 11 (proton-coupled divalent metal ion transporters), member 2	1.78908	1417584_at
Minpp1	multiple inositol polyphosphate histidine phosphatase 1	1.7911	1423265_at
Hexa	hexosaminidase A	1.79167	1449024_a_at
Hsp90aa1	heat shock protein 90, alpha (cytosolic), class A member 1	1.79191	1437497_a_at
Rel	reticuloendotheliosis oncogene	1.79378	1420710_at
Pgls	6-phosphogluconolactonase	1.79427	1417722_at
Acy1	aminoacylase 1	1.79466	1419173_at
AI451617	expressed sequence AI451617	1.79486	1435665_at
Phgdh	3-phosphoglycerate dehydrogenase	1.79514	1426657_s_at
Csrp1	cysteine and glycine-rich protein 1	1.79601	1425811_a_at
Elovl1	elongation of very long chain fatty acids (FEN1/Elo2, SUR4/Elo3, yeast)-like 1	1.79665	1425676_a_at
Ndufc2	NADH dehydrogenase (ubiquinone) 1, subcomplex unknown, 2	1.79745	1460506_s_at
Ubash3a	ubiquitin associated and SH3 domain containing, A	1.7979	1456065_at
Stt3b	STT3, subunit of the oligosaccharyltransferase complex, homolog B (S. cerevisiae)	1.79909	1426343_at
Abhd12	abhydrolase domain containing 12	1.79952	1453367_a_at
Ttll12	tubulin tyrosine ligase-like family, member 12	1.80351	1437242_at
1110057K04Rik	RIKEN cDNA 1110057K04 gene	1.80387	1436519_a_at
Nus1	nuclear undecaprenyl pyrophosphate synthase 1 homolog (S. cerevisiae)	1.80453	1420646_at
Dad1	defender against cell death 1	1.80476	1418528_a_at
Abcf1	ATP-binding cassette, sub-family F (GCN20), member 1	1.80532	1426921_at
Mrpl15	mitochondrial ribosomal protein L15	1.80589	1425189_a_at
Eif5b	eukaryotic translation initiation factor 5B	1.80669	1434604_at
Ccl6	chemokine (C-C motif) ligand 6	1.80776	1417266_at
2810004N23Rik	RIKEN cDNA 2810004N23 gene	1.80917	1448947_at
Gorasp2	golgi reassembly stacking protein 2	1.81052	1460460_a_at
Rps9	ribosomal protein S9	1.81113	1433689_s_at
Ndufs8	NADH dehydrogenase (ubiquinone) Fe-S protein 8	1.81318	1434213_x_at
ENSMUSG00000057924	predicted gene, ENSMUSG00000057924	1.8145	1438123_at
Ndufa3	NADH dehydrogenase (ubiquinone) 1 alpha subcomplex, 3	1.81474	1428464_at
A530023O14Rik	RIKEN cDNA A530023O14 gene	1.81495	1444179_at
Fut4	fucosyltransferase 4	1.81577	1455843_at
Eif5a	eukaryotic translation initiation factor 5A	1.81708	1437859_x_at
Naip2	NLR family, apoptosis inhibitory protein 2	1.8172	1460273_a_at
Hsph1	heat shock 105kDa/110kDa protein 1	1.81759	1423566_a_at
Sell	selectin, lymphocyte	1.81821	1419480_at
Cnot8	CCR4-NOT transcription complex, subunit 8	1.81938	1421135_a_at
Smarca5	SWI/SNF related, matrix associated, actin dependent regulator of chromatin, subfamily a, member 5	1.82034	1424207_at
Atox1	ATX1 (antioxidant protein 1) homolog 1 (yeast)	1.82069	1460639_a_at
Akna	AT-hook transcription factor	1.82263	1427325_s_at
Khk	ketohexokinase	1.82318	1449062_at
Npm1	nucleophosmin 1	1.82368	1432416_a_at
Peli2	pellino 2	1.82602	1419006_s_at
Ssr4	signal sequence receptor, delta	1.8274	1448524_s_at
Rad18	RAD18 homolog (S. cerevisiae)	1.82802	1451928_a_at
Me2	malic enzyme 2, NAD(+)-dependent, mitochondrial	1.82817	1426572_at
Ndufb7	NADH dehydrogenase (ubiquinone) 1 beta subcomplex, 7	1.82857	1448331_at
D15Mgi27	DNA Segment, Chr 15, Mouse Genome Informatics 27	1.82994	1416747_at
4933407C03Rik	RIKEN cDNA 4933407C03 gene	1.83033	1427980_at
Mpp1	membrane protein, palmitoylated	1.83148	1450919_at
Gtf2h4	general transcription factor II H, polypeptide 4	1.83209	1448585_at
D4Ertd617e	DNA segment, Chr 4, ERATO Doi 617, expressed	1.83277	1439898_at
Csnk2b	casein kinase 2, beta polypeptide	1.83359	1416728_at
Sin3a	transcriptional regulator, SIN3A (yeast)	1.83373	1419101_at
Ccdc12	coiled-coil domain containing 12	1.8343	1424517_at
Slc14a1	solute carrier family 14 (urea transporter), member 1	1.83669	1428114_at
D930028F11Rik	RIKEN cDNA D930028F11 gene	1.83839	1456111_at
Dock9	dedicator of cytokinesis 9	1.83873	1450931_at
Dynll1	dynein light chain LC8-type 1	1.83875	1448682_at
Sdhd	succinate dehydrogenase complex, subunit D, integral membrane protein	1.84001	1428235_at
Stat1	signal transducer and activator of transcription 1	1.84087	1450034_at
Nrp1	neuropilin 1	1.84102	1448943_at
P4hb	prolyl 4-hydroxylase, beta polypeptide	1.84165	1437465_a_at
Gab3	growth factor receptor bound protein 2-associated protein 3	1.84268	1426589_at
Ola1	Obg-like ATPase 1	1.84565	1430053_a_at
Tcea1	transcription elongation factor A (SII) 1	1.84779	1419257_at
1110028C15Rik	RIKEN cDNA 1110028C15 gene	1.84785	1416706_at
Fxc1	fractured callus expressed transcript 1	1.84868	1417916_a_at
Ndufa1	NADH dehydrogenase (ubiquinone) 1 alpha subcomplex, 1	1.84901	1422241_a_at
Wbscr16	Williams-Beuren syndrome chromosome region 16 homolog (human)	1.84906	1416622_at
Derl1	Der1-like domain family, member 1	1.84943	1433563_s_at
Add2	adducin 2 (beta)	1.84949	1421975_a_at
Ndufb9	NADH dehydrogenase (ubiquinone) 1 beta subcomplex, 9	1.84965	1452184_at
Uqcrc1	ubiquinol-cytochrome c reductase core protein 1	1.85086	1428782_a_at
Glrx5	glutaredoxin 5 homolog (S. cerevisiae)	1.85122	1428553_at
BC002163	cDNA sequence BC002163	1.85158	1416494_at
Got2	glutamate oxaloacetate transaminase 2, mitochondrial	1.85227	1417716_at
Hmbs	hydroxymethylbilane synthase	1.85243	1426475_at
Pik3r6	phosphoinositide-3-kinase, regulatory subunit 6	1.85286	1443816_s_at
5330431N19Rik	RIKEN cDNA 5330431N19 gene	1.85379	1452603_at
Tkt	transketolase	1.85684	1451015_at
Rtn3	reticulon 3	1.85694	1425539_a_at
Gtf2f1	general transcription factor IIF, polypeptide 1	1.85767	1417699_at
Pklr	pyruvate kinase liver and red blood cell	1.85936	1438711_at
4832420A03Rik	RIKEN cDNA 4832420A03 gene	1.85953	1457751_at
Clic4	chloride intracellular channel 4 (mitochondrial)	1.8606	1423392_at
H28	histocompatibility 28	1.86217	1421596_s_at
Armet	arginine-rich, mutated in early stage tumors	1.86228	1428112_at
Aplnr	apelin receptor	1.86323	1438651_a_at
Pbrm1	polybromo 1	1.86418	1427266_at
Psmb9	proteasome (prosome, macropain) subunit, beta type 9 (large multifunctional peptidase 2)	1.86466	1450696_at
Dbnl	drebrin-like	1.86625	1460334_at
Kars	lysyl-tRNA synthetase	1.86709	1416068_at
Fes	feline sarcoma oncogene	1.86725	1452410_a_at
Ddx54	DEAD (Asp-Glu-Ala-Asp) box polypeptide 54	1.86796	1460396_at
Nol9	nucleolar protein 9	1.86868	1455330_at
Ccl3	chemokine (C-C motif) ligand 3	1.86952	1419561_at
Hspa8	heat shock protein 8	1.87136	1431182_at
Dnaja2	DnaJ (Hsp40) homolog, subfamily A, member 2	1.87163	1457233_at
Myd116	myeloid differentiation primary response gene 116	1.87288	1448325_at
Prpf8	pre-mRNA processing factor 8	1.87431	1422453_at
Mrpl27	mitochondrial ribosomal protein L27	1.87508	1415690_at
Mtmr9	myotubularin related protein 9	1.87717	1452254_at
Lmo4	LIM domain only 4	1.88003	1420981_a_at
Ank	progressive ankylosis	1.88102	1450627_at
Rac1	RAS-related C3 botulinum substrate 1	1.88128	1423734_at
Cd97	CD97 antigen	1.88129	1418394_a_at
Mmd	monocyte to macrophage differentiation-associated	1.88131	1423489_at
Akt3	thymoma viral proto-oncogene 3	1.88235	1460307_at
Zmynd19	zinc finger, MYND domain containing 19	1.88473	1419522_at
Timm13	translocase of inner mitochondrial membrane 13 homolog (yeast)	1.88615	1455211_a_at
Npm3	nucleoplasmin 3	1.88629	1423522_at
6330442E10Rik	RIKEN cDNA 6330442E10 gene	1.88662	1457254_x_at
Runx1	runt related transcription factor 1	1.88665	1440878_at
Cd52	CD52 antigen	1.8871	1460218_at
Rangrf	RAN guanine nucleotide release factor	1.88717	1448740_at
Rftn1	raftlin lipid raft linker 1	1.88751	1428696_at
Akirin1	akirin 1	1.88834	1416912_at
Tulp3	tubby-like protein 3	1.88952	1449008_at
Cnnm2	cyclin M2	1.88991	1423475_at
Cst3	cystatin C	1.89025	1426195_a_at
Gba	glucosidase, beta, acid	1.89336	1450099_a_at
Ndufa7	NADH dehydrogenase (ubiquinone) 1 alpha subcomplex, 7 (B14.5a)	1.89375	1436567_a_at
Atp13a3	ATPase type 13A3	1.89397	1443868_at
Eif3d	eukaryotic translation initiation factor 3, subunit D	1.89434	1416100_at
1110008F13Rik	RIKEN cDNA 1110008F13 gene	1.89484	1416699_at
Rfk	riboflavin kinase	1.89612	1416229_at
Eef1e1	eukaryotic translation elongation factor 1 epsilon 1	1.89623	1449044_at
Ndufs8	NADH dehydrogenase (ubiquinone) Fe-S protein 8	1.89844	1423907_a_at
Plod3	procollagen-lysine, 2-oxoglutarate 5-dioxygenase 3	1.89915	1415901_at
Tcn2	transcobalamin 2	1.89921	1457825_x_at
Gria3	glutamate receptor, ionotropic, AMPA3 (alpha 3)	1.90036	1420563_at
Atp5o	ATP synthase, H+ transporting, mitochondrial F1 complex, O subunit	1.90063	1416278_a_at
Egfl7	EGF-like domain 7	1.9013	1451428_x_at
Txn2	thioredoxin 2	1.90151	1455640_a_at
Mcm5	minichromosome maintenance deficient 5, cell division cycle 46 (S. cerevisiae)	1.9024	1415945_at
Spire1	spire homolog 1 (Drosophila)	1.90246	1458203_at
Gpr183	G protein-coupled receptor 183	1.90277	1457691_at
Bzw2	basic leucine zipper and W2 domains 2	1.90389	1423456_at
Sod1	superoxide dismutase 1, soluble	1.90393	1451124_at
Mett11d1	methyltransferase 11 domain containing 1	1.90403	1419815_at
Ube2m	ubiquitin-conjugating enzyme E2M (UBC12 homolog, yeast)	1.90521	1424345_s_at
Gbp6	guanylate binding protein 6	1.90586	1425156_at
Set	SET translocation	1.90868	1421819_a_at
Ramp1	receptor (calcitonin) activity modifying protein 1	1.90978	1417481_at
Uqcrh	ubiquinol-cytochrome c reductase hinge protein	1.91155	1453229_s_at
St3gal6	ST3 beta-galactoside alpha-2,3-sialyltransferase 6	1.91231	1449078_at
1300018I05Rik	RIKEN cDNA 1300018I05 gene	1.91322	1423681_at
Asb1	ankyrin repeat and SOCS box-containing 1	1.91377	1436208_at
Pex6	peroxisomal biogenesis factor 6	1.91387	1451226_at
Mylk3	myosin light chain kinase 3	1.91678	1439101_at
Abcg4	ATP-binding cassette, sub-family G (WHITE), member 4	1.91805	1424437_s_at
Iigp2	interferon inducible GTPase 2	1.91905	1417793_at
Ampd3	adenosine monophosphate deaminase 3	1.91959	1422573_at
LOC14210	hypothetical LOC14210	1.92337	1421534_at
Satb1	special AT-rich sequence binding protein 1	1.92387	1439449_at
Mtch1	mitochondrial carrier homolog 1 (C. elegans)	1.92449	1460718_s_at
Pgs1	phosphatidylglycerophosphate synthase 1	1.9248	1455229_x_at
Tpp2	tripeptidyl peptidase II	1.92489	1438264_a_at
Gtf3c6	general transcription factor IIIC, polypeptide 6, alpha	1.92527	1420626_at
Arhgap26	Rho GTPase activating protein 26	1.92531	1444128_at
Lgals9	lectin, galactose binding, soluble 9	1.92827	1421217_a_at
Pgs1	phosphatidylglycerophosphate synthase 1	1.93004	1454045_a_at
Cyp27a1	cytochrome P450, family 27, subfamily a, polypeptide 1	1.93007	1417590_at
Cct3	chaperonin containing Tcp1, subunit 3 (gamma)	1.93091	1449645_s_at
Itgb2	integrin beta 2	1.93146	1450678_at
Sec23ip	Sec23 interacting protein	1.93186	1439882_at
Rplp2	ribosomal protein, large P2	1.93411	1415879_a_at
1700006J14Rik	RIKEN cDNA 1700006J14 gene	1.93447	1430182_a_at
Acp1	acid phosphatase 1, soluble	1.93807	1422715_s_at
Ptges2	prostaglandin E synthase 2	1.93864	1417591_at
Prss16	protease, serine, 16 (thymus)	1.9409	1448355_at
Brd4	bromodomain containing 4	1.94188	1424921_at
Ripk1	receptor (TNFRSF)-interacting serine-threonine kinase 1	1.94276	1419508_at
Igtp	interferon gamma induced GTPase	1.94589	1417141_at
Lap3	leucine aminopeptidase 3	1.94734	1450860_at
Baz1a	bromodomain adjacent to zinc finger domain 1A	1.94758	1447930_at
Trem3	triggering receptor expressed on myeloid cells 3	1.95182	1460271_at
Derl1	Der1-like domain family, member 1	1.95563	1423082_at
Atp5b	ATP synthase, H+ transporting mitochondrial F1 complex, beta subunit	1.95731	1416829_at
Ppt1	palmitoyl-protein thioesterase 1	1.95741	1422468_at
App	amyloid beta (A4) precursor protein	1.95769	1427442_a_at
Ncf1	neutrophil cytosolic factor 1	1.95815	1456772_at
Dnajc3	DnaJ (Hsp40) homolog, subfamily C, member 3	1.95824	1449372_at
Aars	alanyl-tRNA synthetase	1.95872	1423685_at
Cdc42ep4	CDC42 effector protein (Rho GTPase binding) 4	1.96029	1436801_x_at
Ccl9	chemokine (C-C motif) ligand 9	1.96074	1417936_at
6720456B07Rik	RIKEN cDNA 6720456B07 gene	1.961	1423189_at
Eif3b	eukaryotic translation initiation factor 3, subunit B	1.9616	1426674_at
9030617O03Rik	RIKEN cDNA 9030617O03 gene	1.96231	1424226_at
Pa2g4	proliferation-associated 2G4	1.96284	1423060_at
Il12rb1	interleukin 12 receptor, beta 1	1.96583	1418166_at
H2-DMa	histocompatibility 2, class II, locus DMa	1.96592	1422527_at
Rac2	RAS-related C3 botulinum substrate 2	1.96639	1417620_at
Rps15a	ribosomal protein S15a	1.96658	1453467_s_at
BC052328	cDNA sequence BC052328	1.96716	1435375_at
Rps13	ribosomal protein S13	1.96891	1415912_a_at
Atp5h	ATP synthase, H+ transporting, mitochondrial F0 complex, subunit d	1.97038	1423676_at
Sdc1	syndecan 1	1.97048	1415944_at
Zeb2	zinc finger E-box binding homeobox 2	1.97049	1458941_at
Pgs1	phosphatidylglycerophosphate synthase 1	1.97158	1454046_x_at
Bsg	basigin	1.97237	1456616_a_at
Kcnn4	potassium intermediate/small conductance calcium-activated channel, subfamily N, member 4	1.97315	1421038_a_at
Ddx24	DEAD (Asp-Glu-Ala-Asp) box polypeptide 24	1.97466	1415713_a_at
Arl6ip1	ADP-ribosylation factor-like 6 interacting protein 1	1.97477	1451131_at
Acss1	acyl-CoA synthetase short-chain family member 1	1.97515	1416617_at
5730508B09Rik	RIKEN cDNA 5730508B09 gene	1.9773	1447100_s_at
Mthfd1	methylenetetrahydrofolate dehydrogenase (NADP+ dependent), methenyltetrahydrofolate cyclohydrolase, formyltetrahydrofolate synthase	1.97753	1415917_at
Cyth3	cytohesin 3	1.98037	1418758_a_at
Krt80	keratin 80	1.98073	1419619_at
Snhg3	small nucleolar RNA host gene (non-protein coding) 3	1.98078	1433789_at
1110012M11Rik	RIKEN cDNA 1110012M11 gene	1.983	1424773_at
Sh3bgrl3	SH3 domain binding glutamic acid-rich protein-like 3	1.98435	1416528_at
Myh10	myosin, heavy polypeptide 10, non-muscle	1.98497	1452740_at
Fgl2	fibrinogen-like protein 2	1.98505	1421855_at
Bid	BH3 interacting domain death agonist	1.98657	1417045_at
Cdc42ep4	CDC42 effector protein (Rho GTPase binding) 4	1.9866	1416511_a_at
Alkbh5	alkB, alkylation repair homolog 5 (E. coli)	1.98703	1434701_at
Lgals1	lectin, galactose binding, soluble 1	1.98961	1455439_a_at
Runx1	runt related transcription factor 1	1.99163	1422864_at
Glt25d1	glycosyltransferase 25 domain containing 1	1.99197	1433496_at
Son	Son DNA binding protein	1.99216	1420951_a_at
Stx2	syntaxin 2	1.99278	1418164_at
Ifi30	interferon gamma inducible protein 30	1.9936	1422476_at
Snrpd3	small nuclear ribonucleoprotein D3	1.99562	1422884_at
Klf4	Kruppel-like factor 4 (gut)	1.9968	1417394_at
Ets1	E26 avian leukemia oncogene 1, 5@#$%& domain	1.99973	1452163_at
Slc2a6	solute carrier family 2 (facilitated glucose transporter), member 6	2.00061	1434015_at
Lpcat2	lysophosphatidylcholine acyltransferase 2	2.00194	1434945_at
Hsp90aa1	heat shock protein 90, alpha (cytosolic), class A member 1	2.00262	1426645_at
Mrps14	mitochondrial ribosomal protein S14	2.00427	1420489_at
St13	suppression of tumorigenicity 13	2.00499	1460193_at
Aoah	acyloxyacyl hydrolase	2.00541	1450764_at
Vdac2	voltage-dependent anion channel 2	2.00628	1415990_at
Ndufb5	NADH dehydrogenase (ubiquinone) 1 beta subcomplex, 5	2.00638	1448589_at
Ctr9	Ctr9, Paf1/RNA polymerase II complex component, homolog (S. cerevisiae)	2.00652	1422679_s_at
Prkcd	protein kinase C, delta	2.00768	1422847_a_at
Centd3	centaurin, delta 3	2.00773	1419833_s_at
Gatad2a	GATA zinc finger domain containing 2A	2.01043	1455505_at
Atp5g1	ATP synthase, H+ transporting, mitochondrial F0 complex, subunit c (subunit 9), isoform 1	2.01276	1416020_a_at
Ubash3a	ubiquitin associated and SH3 domain containing, A	2.01921	1431698_at
Btg2	B-cell translocation gene 2, anti-proliferative	2.01978	1416250_at
Cyba	cytochrome b-245, alpha polypeptide	2.02672	1454268_a_at
Ftl2	ferritin light chain 2	2.03803	1422302_s_at
Isyna1	myo-inositol 1-phosphate synthase A1	2.04096	1415977_at
Ythdf1	YTH domain family 1	2.04283	1415767_at
Mt2	metallothionein 2	2.04326	1428942_at
Gda	guanine deaminase	2.04416	1435749_at
Pvt1	plasmacytoma variant translocation 1	2.04478	1452324_at
Ctsz	cathepsin Z	2.04551	1417869_s_at
3300001G02Rik	RIKEN cDNA 3300001G02 gene	2.04846	1428004_at
Zc3h15	zinc finger CCCH-type containing 15	2.04961	1453684_s_at
Etf1	eukaryotic translation termination factor 1	2.05096	1424013_at
Mmp14	matrix metallopeptidase 14 (membrane-inserted)	2.05124	1448383_at
Abca9	ATP-binding cassette, sub-family A (ABC1), member 9	2.05208	1440879_at
Psmb8	proteasome (prosome, macropain) subunit, beta type 8 (large multifunctional peptidase 7)	2.05572	1422962_a_at
Brcc3	BRCA1/BRCA2-containing complex, subunit 3	2.05663	1452128_a_at
Rrs1	RRS1 ribosome biogenesis regulator homolog (S. cerevisiae)	2.05854	1416998_at
Eno1	enolase 1, alpha non-neuron	2.0607	1419022_a_at
Chd7	chromodomain helicase DNA binding protein 7	2.06209	1437745_at
Thyn1	thymocyte nuclear protein 1	2.06259	1438480_a_at
Amd1	S-adenosylmethionine decarboxylase 1	2.06432	1416835_s_at
Siglec5	sialic acid binding Ig-like lectin 5	2.06614	1424975_at
Homer2	homer homolog 2 (Drosophila)	2.06622	1424367_a_at
Btg2	B-cell translocation gene 2, anti-proliferative	2.06954	1448272_at
Slc15a4	solute carrier family 15, member 4	2.07268	1448385_at
Cherp	calcium homeostasis endoplasmic reticulum protein	2.07359	1431770_at
Ecm1	extracellular matrix protein 1	2.07908	1448613_at
Ndufa7	NADH dehydrogenase (ubiquinone) 1 alpha subcomplex, 7 (B14.5a)	2.07923	1450818_a_at
Cops6	COP9 (constitutive photomorphogenic) homolog, subunit 6 (Arabidopsis thaliana)	2.08118	1451366_at
Cops5	COP9 (constitutive photomorphogenic) homolog, subunit 5 (Arabidopsis thaliana)	2.08307	1460171_at
Ero1l	ERO1-like (S. cerevisiae)	2.0848	1419029_at
Dock9	dedicator of cytokinesis 9	2.08827	1444028_s_at
Shisa2	shisa homolog 2 (Xenopus laevis)	2.08857	1423852_at
Fcgr2b	Fc receptor, IgG, low affinity IIb	2.09117	1451941_a_at
Ugt1a6a	UDP glucuronosyltransferase 1 family, polypeptide A6A	2.09243	1426260_a_at
Gas5	growth arrest specific 5	2.09391	1449410_a_at
Uck2	uridine-cytidine kinase 2	2.09551	1448604_at
Itga9	integrin alpha 9	2.09885	1450029_s_at
Rhob	ras homolog gene family, member B	2.09932	1449110_at
Erp29	endoplasmic reticulum protein 29	2.09944	1453634_a_at
Sell	selectin, lymphocyte	2.10171	1419481_at
Ndufs8	NADH dehydrogenase (ubiquinone) Fe-S protein 8	2.10174	1423908_at
Slc22a23	solute carrier family 22, member 23	2.1055	1453004_at
Gtrgeo22	gene trap ROSA b-geo 22	2.10636	1451981_at
Tgds	TDP-glucose 4,6-dehydratase	2.109	1424526_a_at
Nudc	nuclear distribution gene C homolog (Aspergillus)	2.10953	1419472_s_at
Sipa1l2	signal-induced proliferation-associated 1 like 2	2.11184	1434261_at
2310028O11Rik	RIKEN cDNA 2310028O11 gene	2.11408	1433616_a_at
Riok3	RIO kinase 3 (yeast)	2.11497	1422650_a_at
Hmga1	high mobility group AT-hook 1	2.11551	1416184_s_at
D1Ertd448e	DNA segment, Chr 1, ERATO Doi 448, expressed	2.11806	1455723_at
Col19a1	collagen, type XIX, alpha 1	2.11881	1421698_a_at
Hk3	hexokinase 3	2.12364	1435490_at
Gadd45gip1	growth arrest and DNA-damage-inducible, gamma interacting protein 1	2.12762	1417619_at
5430435G22Rik	RIKEN cDNA 5430435G22 gene	2.13141	1435830_a_at
2310008M10Rik	RIKEN cDNA 2310008M10 gene	2.13682	1449139_at
Clca1	chloride channel calcium activated 1	2.14425	1417853_at
Taok3	TAO kinase 3	2.14564	1455733_at
Abca3	ATP-binding cassette, sub-family A (ABC1), member 3	2.14765	1451731_at
Uqcrq	ubiquinol-cytochrome c reductase, complex III subunit VII	2.14766	1430326_s_at
4632428N05Rik	RIKEN cDNA 4632428N05 gene	2.15449	1448407_at
Lrp1	low density lipoprotein receptor-related protein 1	2.1557	1442849_at
Ralgps2	Ral GEF with PH domain and SH3 binding motif 2	2.15625	1428789_at
Ms4a4c	membrane-spanning 4-domains, subfamily A, member 4C	2.15658	1420671_x_at
Cox6c	cytochrome c oxidase, subunit VIc	2.15836	1415970_at
AI451617	expressed sequence AI451617	2.16128	1456494_a_at
Hist1h4i	histone cluster 1, H4i	2.16305	1424854_at
Tesc	tescalcin	2.16645	1418744_s_at
Rhd	Rh blood group, D antigen	2.16941	1417049_at
Prdx2	peroxiredoxin 2	2.16963	1430979_a_at
Itgal	integrin alpha L	2.17009	1435560_at
Rnps1	ribonucleic acid binding protein S1	2.17125	1448324_at
Eraf	erythroid associated factor	2.17178	1449077_at
Nlrx1	NLR family member X1	2.17402	1433661_at
Icam4	intercellular adhesion molecule 4, Landsteiner-Wiener blood group	2.17528	1422930_at
Atp6v1h	ATPase, H+ transporting, lysosomal V1 subunit H	2.17778	1457639_at
Rmcs5	response to metastatic cancers 5	2.18245	1450648_s_at
Kti12	KTI12 homolog, chromatin associated (S. cerevisiae)	2.18393	1416106_at
Dok3	docking protein 3	2.18914	1418096_at
Wdr12	WD repeat domain 12	2.19073	1448646_at
Stom	stomatin	2.19139	1419097_a_at
AI426953	expressed sequence AI426953	2.19818	1442018_at
Cd47	CD47 antigen (Rh-related antigen, integrin-associated signal transducer)	2.20543	1449507_a_at
Tnfaip2	tumor necrosis factor, alpha-induced protein 2	2.20814	1438855_x_at
9130213B05Rik	RIKEN cDNA 9130213B05 gene	2.20862	1428891_at
Sft2d2	SFT2 domain containing 2	2.2091	1425027_s_at
Fndc3b	fibronectin type III domain containing 3B	2.21231	1433833_at
Ifnar2	interferon (alpha and beta) receptor 2	2.21564	1427691_a_at
4632428N05Rik	RIKEN cDNA 4632428N05 gene	2.21756	1416619_at
Tsn	translin	2.22161	1416907_at
D8Ertd82e	DNA segment, Chr 8, ERATO Doi 82, expressed	2.22204	1442434_at
B3gnt2	UDP-GlcNAc:betaGal beta-1,3-N-acetylglucosaminyltransferase 2	2.2271	1450026_a_at
Arl6ip1	ADP-ribosylation factor-like 6 interacting protein 1	2.2315	1423818_a_at
Rpl37a	ribosomal protein L37a	2.23231	1416217_a_at
Csf2rb	colony stimulating factor 2 receptor, beta, low-affinity (granulocyte-macrophage)	2.23284	1455660_at
Gimap4	GTPase, IMAP family member 4	2.24103	1424374_at
Enah	enabled homolog (Drosophila)	2.25328	1424800_at
Adipor2	adiponectin receptor 2	2.25756	1437864_at
Cotl1	coactosin-like 1 (Dictyostelium)	2.26023	1436838_x_at
Fbxw4	F-box and WD-40 domain protein 4	2.26356	1417226_at
Gfi1b	growth factor independent 1B	2.26384	1420399_at
Slc25a30	solute carrier family 25, member 30	2.26666	1420836_at
Hpn	hepsin	2.26987	1420712_a_at
Atic	5-aminoimidazole-4-carboxamide ribonucleotide formyltransferase/IMP cyclohydrolase	2.28498	1452811_at
Peli2	pellino 2	2.2854	1437181_at
Zeb2	zinc finger E-box binding homeobox 2	2.28585	1422748_at
Rab6	RAB6, member RAS oncogene family	2.28953	1448304_a_at
Gspt1	G1 to S phase transition 1	2.29092	1426736_at
Nola2	nucleolar protein family A, member 2	2.2936	1416606_s_at
40064	septin 8	2.29523	1426801_at
Rnase4	ribonuclease, RNase A family 4	2.3	1422603_at
Oaz1	ornithine decarboxylase antizyme 1	2.30296	1428868_a_at
Hsp90ab1	heat shock protein 90kDa alpha (cytosolic), class B member 1	2.31563	1416365_at
Adk	adenosine kinase	2.31588	1416319_at
Tle1	transducin-like enhancer of split 1, homolog of Drosophila E(spl)	2.31688	1422751_at
Phb	prohibitin	2.32107	1417053_at
4733401A01Rik	RIKEN cDNA 4733401A01 gene	2.32294	1430566_at
Slc45a3	solute carrier family 45, member 3	2.32559	1426663_s_at
D10Ertd641e	DNA segment, Chr 10, ERATO Doi 641, expressed	2.33461	1449338_at
Ccdc21	coiled-coil domain containing 21	2.33864	1432391_at
Prdx4	peroxiredoxin 4	2.33973	1416167_at
Ctsh	cathepsin H	2.34339	1418365_at
Rere	arginine glutamic acid dipeptide (RE) repeats	2.34407	1454670_at
Gemin5	gem (nuclear organelle) associated protein 5	2.34421	1436310_at
Ms4a6c	membrane-spanning 4-domains, subfamily A, member 6C	2.34798	1450234_at
Asph	aspartate-beta-hydroxylase	2.3571	1420959_at
Frag1	FGF receptor activating protein 1	2.35862	1424614_at
Zeb2	zinc finger E-box binding homeobox 2	2.37213	1454200_at
Rbms1	RNA binding motif, single stranded interacting protein 1	2.37681	1418703_at
Gm1964	gene model 1964, (NCBI)	2.37972	1457933_at
Cd48	CD48 antigen	2.38289	1427301_at
Ndufc2	NADH dehydrogenase (ubiquinone) 1, subcomplex unknown, 2	2.3847	1416366_at
Ly6c1	lymphocyte antigen 6 complex, locus C1	2.38957	1421571_a_at
Il6st	interleukin 6 signal transducer	2.39735	1452843_at
Cpa3	carboxypeptidase A3, mast cell	2.4033	1448730_at
100042856	predicted gene, 100042856	2.40586	1429184_at
9130213B05Rik	RIKEN cDNA 9130213B05 gene	2.41262	1424214_at
Rassf4	Ras association (RalGDS/AF-6) domain family member 4	2.41875	1444009_at
Mpo	myeloperoxidase	2.4188	1415960_at
2610528G24Rik	RIKEN cDNA 2610528G24 gene	2.42075	1433883_at
Pdia6	protein disulfide isomerase associated 6	2.42132	1423648_at
Fbp1	fructose bisphosphatase 1	2.42675	1448470_at
Eif4a1	eukaryotic translation initiation factor 4A1	2.43101	1430980_a_at
Camk1d	calcium/calmodulin-dependent protein kinase ID	2.43285	1452050_at
Ctss	cathepsin S	2.43385	1448591_at
Iigp1	interferon inducible GTPase 1	2.43468	1419042_at
Ccdc117	coiled-coil domain containing 117	2.44494	1452218_at
Ptpn11	protein tyrosine phosphatase, non-receptor type 11	2.44495	1427699_a_at
Ext1	exostoses (multiple) 1	2.44684	1417730_at
P2rx7	purinergic receptor P2X, ligand-gated ion channel, 7	2.46583	1419853_a_at
Psmb10	proteasome (prosome, macropain) subunit, beta type 10	2.46883	1448632_at
Pdxk	pyridoxal (pyridoxine, vitamin B6) kinase	2.46942	1427931_s_at
Lpxn	leupaxin	2.47155	1424965_at
Myo7a	myosin VIIa	2.47338	1421385_a_at
8430408G22Rik	RIKEN cDNA 8430408G22 gene	2.47447	1433836_a_at
Ccr2	chemokine (C-C motif) receptor 2	2.48157	1421186_at
Ralgps2	Ral GEF with PH domain and SH3 binding motif 2	2.4848	1417230_at
Optn	optineurin	2.49903	1435679_at
Rplp1	ribosomal protein, large, P1	2.49926	1416277_a_at
Ctsg	cathepsin G	2.51025	1419594_at
Ddx49	DEAD (Asp-Glu-Ala-Asp) box polypeptide 49	2.51582	1435681_s_at
Ifi202b	interferon activated gene 202B	2.5184	1421551_s_at
Il6ra	interleukin 6 receptor, alpha	2.528	1452416_at
Tmem14c	transmembrane protein 14C	2.55551	1416479_a_at
Hp	haptoglobin	2.55958	1448881_at
Cd74	CD74 antigen (invariant polypeptide of major histocompatibility complex, class II antigen-associated)	2.56211	1425519_a_at
St3gal5	ST3 beta-galactoside alpha-2,3-sialyltransferase 5	2.57343	1460241_a_at
Rasa4	RAS p21 protein activator 4	2.57462	1417333_at
Mgst2	microsomal glutathione S-transferase 2	2.58758	1452592_at
AB124611	cDNA sequence AB124611	2.58829	1438475_at
Ptgs2	prostaglandin-endoperoxide synthase 2	2.59093	1417262_at
Abcd2	ATP-binding cassette, sub-family D (ALD), member 2	2.60093	1419748_at
Dntt	deoxynucleotidyltransferase, terminal	2.60377	1450545_a_at
Hmga2-ps1	high mobility group AT-hook 2, pseudogene 1	2.60864	1440559_at
Stx11	syntaxin 11	2.62177	1453228_at
Slc22a4	solute carrier family 22 (organic cation transporter), member 4	2.62541	1417639_at
Birc1f	baculoviral IAP repeat-containing 1f	2.63171	1427434_at
Trim30	tripartite motif-containing 30	2.63179	1417961_a_at
Met	met proto-oncogene	2.63808	1434447_at
H60a	histocompatibility 60a	2.64195	1440145_at
Tspan33	tetraspanin 33	2.64196	1455618_x_at
Cd14	CD14 antigen	2.64216	1417268_at
Gp5	glycoprotein 5 (platelet)	2.65312	1422817_at
Trib2	tribbles homolog 2 (Drosophila)	2.65475	1426640_s_at
Hmga2	high mobility group AT-hook 2	2.65648	1450780_s_at
Serp1	stress-associated endoplasmic reticulum protein 1	2.66257	1415828_a_at
Ppfia4	protein tyrosine phosphatase, receptor type, f polypeptide (PTPRF), interacting protein (liprin), alpha 4	2.66998	1428578_s_at
Dgkd	diacylglycerol kinase, delta	2.68027	1454655_at
Tnfaip2	tumor necrosis factor, alpha-induced protein 2	2.69582	1416273_at
9830134C10Rik	RIKEN cDNA 9830134C10 gene	2.69755	1456980_at
Pde2a	phosphodiesterase 2A, cGMP-stimulated	2.70868	1447707_s_at
6330442E10Rik	RIKEN cDNA 6330442E10 gene	2.71066	1454632_at
Cx3cr1	chemokine (C-X3-C) receptor 1	2.71765	1450020_at
Papss2	3@#$%&-phosphoadenosine 5@#$%&-phosphosulfate synthase 2	2.72944	1434510_at
Epor	erythropoietin receptor	2.72956	1423344_at
Zfp593	zinc finger protein 593	2.73128	1447703_x_at
1190007F08Rik	RIKEN cDNA 1190007F08 gene	2.73174	1456641_at
Cebpd	CCAAT/enhancer binding protein (C/EBP), delta	2.73366	1423233_at
Lgals1	lectin, galactose binding, soluble 1	2.74038	1419573_a_at
Dock9	dedicator of cytokinesis 9	2.74673	1450932_s_at
1810010M01Rik	RIKEN cDNA 1810010M01 gene	2.75099	1434137_x_at
Nrp1	neuropilin 1	2.7526	1418084_at
Hmga2	high mobility group AT-hook 2	2.77041	1422851_at
Ass1	argininosuccinate synthetase 1	2.77283	1416239_at
Slc16a10	solute carrier family 16 (monocarboxylic acid transporters), member 10	2.7768	1436368_at
Gspt1	G1 to S phase transition 1	2.77938	1452168_x_at
Kctd14	potassium channel tetramerisation domain containing 14	2.79265	1426633_s_at
2210023G05Rik	RIKEN cDNA 2210023G05 gene	2.79681	1424968_at
Hspa1a	heat shock protein 1A	2.80067	1452388_at
Depdc6	DEP domain containing 6	2.81965	1453571_at
Zfp87	zinc finger protein 87	2.83445	1456827_at
Camk1d	calcium/calmodulin-dependent protein kinase ID	2.83796	1426389_at
Slc18a1	solute carrier family 18 (vesicular monoamine), member 1	2.84188	1426595_at
Rgs8	regulator of G-protein signaling 8	2.84547	1453060_at
Fcgr3	Fc receptor, IgG, low affinity III	2.84612	1448620_at
Hist1h2bc	histone cluster 1, H2bc	2.85354	1418072_at
Kel	Kell blood group	2.854	1449057_at
Ier2	immediate early response 2	2.86151	1416442_at
Slc40a1	solute carrier family 40 (iron-regulated transporter), member 1	2.87148	1448566_at
Slc24a3	solute carrier family 24 (sodium/potassium/calcium exchanger), member 3	2.87257	1424308_at
Clic4	chloride intracellular channel 4 (mitochondrial)	2.87267	1423393_at
Hmga2	high mobility group AT-hook 2	2.87396	1446196_at
H60a	histocompatibility 60a	2.88394	1457769_at
1200002N14Rik	RIKEN cDNA 1200002N14 gene	2.88812	1424524_at
100040151	predicted gene, 100040151	2.89533	1441805_at
Trim12	tripartite motif-containing 12	2.90243	1437432_a_at
Hpse	heparanase	2.90354	1433930_at
Lmna	lamin A	2.90482	1421654_a_at
Gbp1	guanylate binding protein 1	2.91262	1420549_at
Hbb-b2	hemoglobin, beta adult minor chain	2.92769	1417184_s_at
Ms4a4c	membrane-spanning 4-domains, subfamily A, member 4C	2.92849	1450291_s_at
Mapkapk2	MAP kinase-activated protein kinase 2	2.93421	1426648_at
Gstm5	glutathione S-transferase, mu 5	2.95201	1416842_at
Pram1	PML-RAR alpha-regulated adaptor molecule 1	2.99827	1444090_at
Il6st	interleukin 6 signal transducer	3.00178	1437303_at
Hck	hemopoietic cell kinase	3.02607	1449455_at
Comt1	catechol-O-methyltransferase 1	3.03221	1418701_at
App	amyloid beta (A4) precursor protein	3.06884	1420621_a_at
Camsap1l1	calmodulin regulated spectrin-associated protein 1-like 1	3.08089	1453000_at
Stom	stomatin	3.08135	1438910_a_at
Olfm1	olfactomedin 1	3.10223	1455796_x_at
Kmo	kynurenine 3-monooxygenase (kynurenine 3-hydroxylase)	3.11391	1418998_at
Mefv	Mediterranean fever	3.13889	1460283_at
P2rx7	purinergic receptor P2X, ligand-gated ion channel, 7	3.14027	1439787_at
Calml4	calmodulin-like 4	3.16543	1424713_at
Cxcl2	chemokine (C-X-C motif) ligand 2	3.18051	1449984_at
Mett11d1	methyltransferase 11 domain containing 1	3.18471	1452699_at
Ms4a3	membrane-spanning 4-domains, subfamily A, member 3	3.19932	1420572_at
Ank1	ankyrin 1, erythroid	3.21776	1419421_at
Rag2	recombination activating gene 2	3.22189	1418065_at
Ctsz	cathepsin Z	3.22299	1417870_x_at
Ptgir	prostaglandin I receptor (IP)	3.22655	1427313_at
Spire1	spire homolog 1 (Drosophila)	3.25293	1454962_at
Abcb4	ATP-binding cassette, sub-family B (MDR/TAP), member 4	3.27056	1449818_at
Olfm1	olfactomedin 1	3.28713	1425784_a_at
Ap3s1	adaptor-related protein complex 3, sigma 1 subunit	3.29629	1422593_at
Tifab	TRAF-interacting protein with forkhead-associated domain, family member B	3.32129	1444546_at
Optn	optineurin	3.33798	1429778_at
Acsl6	acyl-CoA synthetase long-chain family member 6	3.34777	1451257_at
Blvrb	biliverdin reductase B (flavin reductase (NADPH))	3.3713	1451386_at
Gata1	GATA binding protein 1	3.37263	1449232_at
Ptger2	prostaglandin E receptor 2 (subtype EP2)	3.37892	1449310_at
Camsap1l1	calmodulin regulated spectrin-associated protein 1-like 1	3.41452	1429044_at
Atp1b2	ATPase, Na+/K+ transporting, beta 2 polypeptide	3.45036	1435148_at
Alas1	aminolevulinic acid synthase 1	3.45445	1424126_at
Iigp1	interferon inducible GTPase 1	3.4569	1419043_a_at
Erdr1	erythroid differentiation regulator 1	3.47126	1452406_x_at
Clec7a	C-type lectin domain family 7, member a	3.47187	1420699_at
C730029A08Rik	RIKEN cDNA C730029A08 gene	3.47603	1436168_at
Cxcr4	chemokine (C-X-C motif) receptor 4	3.53237	1448710_at
Ptpro	protein tyrosine phosphatase, receptor type, O	3.54082	1417676_a_at
Cybb	cytochrome b-245, beta polypeptide	3.58161	1436778_at
D12Ertd123e	DNA segment, Chr 12, ERATO Doi 123, expressed	3.61096	1442531_at
Abcd2	ATP-binding cassette, sub-family D (ALD), member 2	3.62325	1456812_at
Ela2	elastase 2, neutrophil	3.6416	1422928_at
Phlda1	pleckstrin homology-like domain, family A, member 1	3.64597	1418835_at
Mpa2l	macrophage activation 2 like	3.67451	1438676_at
Evl	Ena-vasodilator stimulated phosphoprotein	3.67715	1434920_a_at
Ctsz	cathepsin Z	3.68336	1417868_a_at
C3	complement component 3	3.69724	1423954_at
Sdc1	syndecan 1	3.71871	1437279_x_at
Mpa2l	macrophage activation 2 like	3.76246	1447927_at
Slpi	secretory leukocyte peptidase inhibitor	3.77522	1448377_at
Nucb2	nucleobindin 2	3.79524	1418355_at
Cnn3	calponin 3, acidic	3.79647	1426724_at
Nr4a1	nuclear receptor subfamily 4, group A, member 1	3.82348	1416505_at
LOC100047856	similar to calponin 3, acidic	3.84845	1436759_x_at
Irf8	interferon regulatory factor 8	3.86654	1448452_at
Hmga2	high mobility group AT-hook 2	3.91635	1450781_at
Clca1	chloride channel calcium activated 1	4.07788	1417852_x_at
Plxdc1	plexin domain containing 1	4.10304	1424902_at
Sphk1	sphingosine kinase 1	4.11823	1451596_a_at
Cst7	cystatin F (leukocystatin)	4.12028	1419202_at
Pld4	phospholipase D family, member 4	4.15059	1433678_at
Hspa1b	heat shock protein 1B	4.16608	1427126_at
Col1a2	collagen, type I, alpha 2	4.1902	1450857_a_at
Stat1	signal transducer and activator of transcription 1	4.20357	1450033_a_at
Cnr2	cannabinoid receptor 2 (macrophage)	4.21432	1450476_at
Gm1964	gene model 1964, (NCBI)	4.24624	1442000_at
Csf2rb2	colony stimulating factor 2 receptor, beta 2, low-affinity (granulocyte-macrophage)	4.27684	1449360_at
Fn1	fibronectin 1	4.33047	1426642_at
Hspa1b	heat shock protein 1B	4.33154	1452318_a_at
Samd14	sterile alpha motif domain containing 14	4.3545	1454630_at
Mpeg1	macrophage expressed gene 1	4.37126	1427076_at
[truncated: 49 more rows]
